# Supplementary material for: Prediction Model for Lung Cancer in High-Risk Nodules Being Considered for Resection: Development and Validation in a Chinese Population
Source: Front Oncol. 2021 Sep 24;11:700179. doi: 10.3389/fonc.2021.700179 (PMC8500307; doi:10.3389/fonc.2021.700179)
Supplement: Supplementary file 1 [file Table_1.xlsx]

## Sheet: Sheet1
Patient No.	Gender	Age at diagnosis	Family history of lung cancer	History of cancer other than lung	Active or former smoker	Emphysema or COPD	vacuole or air bronchogram	intra-nodular vascularity	Nodule location,Right or Left	Nodule location, Upper or non-upper	lymphadenopathy	Multiple nodules	Pathological results	Nodule type	Margin,Smooth	Lobulation	Spiculated	Calcification	Pleural indentation	Nodule diameter (mm)	CEA (ng/ml)	CEA Elevated	CYFRA21-1 (ng/ml)	CYFRA21-1 Elevated	SCC (μg/L)	SCC Elevated	NSE (ng/ml)	NSE Elevated	Elevated of tumor markers
1	0	74	0	0	0	0	0	1	1	1	1	0	1	2	0	0	1	0	0	10	0.98	0	1.96	0	0.7	0	8.67	0	0
2	1	72	0	1	1	0	0	1	0	0	0	0	1	1	0	1	0	0	0	19	3.6	0	2.05	0	0.8	0	9.16	0	0
3	1	63	0	0	0	0	0	1	0	1	1	0	1	1	0	1	1	0	1	15	25.33	1	0.97	0	1	0	15.06	0	1
4	0	56	0	0	0	0	0	1	1	1	0	1	0	1	0	0	0	0	0	26	2.73	0	4.45	1	0.5	0	9.7	0	1
5	1	69	0	0	1	0	0	1	1	1	0	0	1	1	0	0	1	0	0	19	3.08	0	2.97	0	1.4	0	18.57	1	1
6	1	69	0	0	1	1	0	1	0	1	1	0	1	1	0	0	1	0	1	17	51.25	1	2.49	0	1.1	0	8.35	0	1
7	1	65	0	0	1	0	1	1	0	1	0	0	1	3	0	0	0	0	0	17	1.64	0	0.91	0	0.8	0	10.36	0	0
8	0	59	0	0	0	0	1	1	1	1	1	1	1	1	0	1	1	0	1	23	4.97	0	3.1	0	0.6	0	10.9	0	0
9	1	47	0	0	1	0	0	0	1	0	0	0	0	2	0	0	0	0	0	6	0.79	0	1.98	0	1.4	0	14.51	0	0
10	1	58	0	0	0	0	0	0	1	0	0	0	0	2	0	0	0	0	0	6	3.16	0	2.62	0	0.5	0	10.79	0	0
11	1	58	0	0	1	1	1	1	0	1	0	0	1	1	0	0	1	0	0	14	4.78	0	3.66	1	1.5	0	10.87	0	1
12	0	71	0	0	0	0	0	1	0	1	0	0	1	1	0	0	1	0	0	28	1.93	0	2.49	0	0.6	0	10.86	0	0
13	1	76	0	0	1	0	0	0	1	1	0	0	0	1	0	0	0	0	0	20	3.93	0	1.23	0	0.6	0	7.59	0	0
14	1	62	0	0	0	0	0	1	1	1	0	0	1	3	0	0	0	0	0	8	1.64	0	1.7	0	0.6	0	13.49	0	0
15	0	64	1	0	0	0	1	1	1	1	1	0	0	1	0	0	0	0	0	15	1.1	0	1.37	0	0.5	0	10.98	0	0
16	0	59	0	1	0	0	0	0	1	1	0	0	1	3	0	0	0	0	0	8	1.5	0	1.68	0	0.7	0	12.44	0	0
17	0	59	0	0	0	0	0	0	1	1	0	0	0	1	0	0	1	0	0	9	3.45	0	1.14	0	1.6	1	16.47	1	1
18	0	62	0	0	0	0	0	0	1	0	0	0	1	1	0	1	1	0	0	27	2.52	0	3.43	1	1	0	8.99	0	1
19	1	63	0	0	1	1	0	1	1	1	0	0	1	2	0	0	1	0	0	11	1.63	0	1.97	0	0.8	0	11.49	0	0
20	0	63	0	1	0	0	0	0	1	0	0	0	0	1	0	0	1	0	1	14	1.63	0	1.9	0	1	0	12.85	0	0
21	1	65	0	0	0	0	0	0	0	0	0	0	1	1	0	1	0	0	0	20	3.02	0	1.61	0	1.6	1	6.56	0	1
22	1	61	0	1	1	0	0	1	1	0	0	0	1	2	1	0	0	0	1	18	2.09	0	3.19	0	0.6	0	10.07	0	0
23	0	61	0	0	0	0	0	1	1	1	0	1	1	3	0	0	0	0	0	7	3.07	0	1	0	0.3	0	14.49	0	0
24	0	65	0	0	0	0	0	1	1	1	0	0	1	3	0	0	0	0	0	10	3.51	0	1.65	0	0.8	0	14.71	0	0
25	0	55	0	0	0	0	1	1	1	1	0	0	1	2	0	0	1	0	1	14	1.85	0	2	0	0.5	0	13.36	0	0
26	0	62	1	0	0	0	0	1	0	0	0	0	1	3	0	0	0	0	0	8	4.38	0	2.69	0	0.9	0	12.77	0	0
27	0	60	0	0	0	0	0	1	1	0	1	0	1	2	1	0	0	0	0	17	0.99	0	4.15	1	0.3	0	17.77	1	1
28	0	66	0	1	0	0	0	0	1	1	1	0	1	1	1	1	0	0	0	13	1.17	0	2.88	0	2.3	1	14.57	0	1
29	1	67	0	0	1	0	0	1	1	1	0	0	1	1	0	0	0	0	0	25	4.62	0	1.69	0	1.2	0	17.19	1	1
30	1	72	0	1	0	0	1	1	1	1	0	0	0	1	0	1	1	0	0	19	6	1	4.96	1	1.7	1	9.04	0	1
31	1	53	0	0	1	0	0	0	0	0	1	0	0	1	1	0	0	0	1	13	1.66	0	1.5	0	0.7	0	13.08	0	0
32	1	64	0	0	0	0	1	1	0	0	0	0	0	1	0	0	1	1	0	29	0.85	0	1.86	0	0.7	0	12.41	0	0
33	0	69	0	0	0	0	0	1	1	1	0	1	1	1	0	0	1	0	1	11	0.98	0	2.72	0	0.6	0	11.47	0	0
34	1	65	0	0	0	0	1	1	1	1	0	0	1	3	0	0	0	0	0	13	1.86	0	2.55	0	0.8	0	14.75	0	0
35	0	62	0	0	0	0	0	1	1	0	0	0	0	1	0	0	1	0	0	9	1.19	0	1.58	0	0.5	0	12.53	0	0
36	1	60	0	0	1	0	1	1	1	0	0	0	0	1	0	0	0	0	0	28	1.79	0	0.63	0	1	0	15.63	0	0
37	1	78	0	0	1	0	1	1	0	1	1	0	1	1	0	0	1	0	0	16	3.41	0	1.91	0	1.5	0	11.59	0	0
38	0	75	0	0	0	0	1	1	0	1	0	0	1	2	0	0	0	0	0	13	2.54	0	1.67	0	0.3	0	11.94	0	0
39	1	66	0	0	0	0	1	1	1	1	0	1	1	2	0	0	1	0	1	29	2.66	0	1.81	0	1	0	15.59	0	0
40	1	62	0	0	1	1	1	1	1	0	1	0	1	1	0	0	1	0	0	25	2.31	0	1.58	0	1.8	1	10.99	0	1
41	0	48	0	0	0	0	0	1	1	0	0	1	0	1	1	0	0	0	0	10	1.76	0	2.64	0	0.8	0	10.03	0	0
42	0	62	0	0	0	0	1	1	1	1	0	0	1	3	1	0	0	0	0	15	1.7	0	1.34	0	4.5	1	11.81	0	1
43	1	69	0	1	1	0	1	1	1	1	0	0	1	1	0	0	0	0	0	6	1.54	0	1.54	0	0.7	0	14.33	0	0
44	0	55	1	0	0	0	0	0	1	1	0	0	0	1	0	0	0	0	0	10	0.65	0	1.01	0	0.7	0	9.6	0	0
45	1	69	0	0	0	0	1	0	1	1	0	0	0	1	0	0	0	0	0	17	2.14	0	1.06	0	0.5	0	13.76	0	0
46	0	68	0	0	0	0	0	1	1	1	0	0	1	2	0	1	1	0	1	14	2.31	0	1.31	0	0.4	0	9.12	0	0
47	0	63	0	0	0	0	1	0	1	0	0	0	0	1	1	0	0	0	0	25	2.57	0	1.93	0	0.5	0	11.21	0	0
48	1	74	0	0	1	0	0	0	0	1	0	0	0	1	0	1	0	1	0	14	1.39	0	4.01	1	0.5	0	12.56	0	1
49	0	57	0	1	0	0	1	1	0	0	0	0	1	1	1	0	0	1	0	21	0.8	0	2.29	0	1	0	16.25	0	0
50	0	60	1	0	0	0	1	1	1	0	0	0	1	1	0	0	0	0	0	27	3.7	0	1.4	0	0.7	0	9.34	0	0
51	1	66	1	0	1	0	1	1	0	1	1	0	1	2	0	1	1	0	0	14	2.02	0	4.65	1	2	1	11.31	0	1
52	1	66	0	1	1	0	1	1	0	1	0	0	1	1	0	0	0	0	1	25	3.06	0	1.73	0	1.1	0	13.72	0	0
53	1	61	1	0	1	1	0	1	0	1	0	0	1	2	1	0	0	0	0	15	1.45	0	3.79	1	1.1	0	23.55	1	1
54	1	64	0	0	1	1	1	1	1	0	1	0	1	1	0	1	1	0	0	28	9.65	1	4.09	1	0.4	0	81.33	1	1
55	1	69	0	0	1	0	1	1	1	0	0	0	0	1	0	0	0	0	0	28	2.18	0	3.92	1	1.7	1	37.55	1	1
56	1	61	0	0	1	0	0	0	0	1	0	1	0	1	1	0	0	0	0	9	2.97	0	2.23	0	1	0	13.37	0	0
57	1	71	0	0	0	0	1	1	0	1	0	0	1	2	0	0	1	0	0	18	2.26	0	2.03	0	0.7	0	16.19	0	0
58	1	65	0	0	1	1	0	0	1	0	1	0	0	1	1	0	0	0	0	8	3.11	0	1.9	0	1.2	0	13.19	0	0
59	1	67	1	0	1	0	0	0	1	0	0	0	0	1	1	1	0	0	0	12	3.49	0	1.29	0	0.8	0	14.8	0	0
60	1	70	1	0	1	0	1	1	0	0	0	0	1	1	0	1	1	0	0	17	2.91	0	1.89	0	1.1	0	8.72	0	0
61	0	57	0	0	0	0	0	1	1	0	0	0	0	1	0	0	0	0	0	25	1	0	1.47	0	0.5	0	11.04	0	0
62	1	62	0	0	0	0	1	1	0	0	0	0	1	2	0	0	0	0	0	19	0.99	0	1.57	0	0.9	0	58.98	1	1
63	0	55	0	0	0	0	1	0	0	0	0	1	0	3	1	0	0	0	0	15	1.93	0	5.78	1	0.4	0	7.64	0	1
64	1	75	0	0	1	1	1	1	1	0	1	0	1	1	0	0	1	0	1	25	3.23	0	2.27	0	0.9	0	10.39	0	0
65	1	88	0	0	1	1	1	1	1	0	1	0	1	1	0	1	1	0	0	20	2.22	0	4.42	1	0.8	0	10.91	0	1
66	1	60	0	0	0	0	0	1	0	1	0	0	1	1	0	0	1	0	0	16	1.1	0	1.8	0	0.5	0	34.5	1	1
67	1	63	0	0	1	1	0	0	1	0	1	0	1	1	0	1	0	0	0	25	24.19	1	3.23	0	1.1	0	10.05	0	1
68	0	44	0	0	1	1	0	0	1	1	1	0	0	1	1	1	0	1	0	19	4.54	0	1.87	0	0.9	0	10.91	0	0
69	0	69	0	0	0	0	0	1	0	1	0	0	1	3	0	0	0	0	1	10	2.3	0	1.67	0	0.6	0	10.69	0	0
70	0	70	0	0	0	0	0	1	1	1	0	0	1	1	0	0	1	0	1	15	1.26	0	1.36	0	0.5	0	10.16	0	0
71	0	66	0	0	0	0	0	1	1	1	0	0	1	1	0	0	1	0	1	17	4.49	0	3.3	0	1	0	11.43	0	0
72	0	61	0	0	0	0	0	1	0	1	0	0	1	1	0	1	1	0	0	24	3.46	0	4.08	1	0.3	0	10.98	0	1
73	0	26	0	0	0	0	0	1	0	1	0	0	1	2	1	0	0	0	0	14	0.74	0	2.79	0	0.8	0	12.19	0	0
74	1	44	0	0	0	0	1	1	1	0	0	0	0	1	0	0	0	0	0	26	1.02	0	1.71	0	1.2	0	10.35	0	0
75	0	46	0	0	0	0	0	1	0	1	0	0	1	2	0	0	0	0	0	8	0.82	0	1.2	0	0.5	0	13.5	0	0
76	1	62	0	0	1	1	1	1	0	0	0	0	0	2	1	0	0	0	0	20	1.74	0	1.66	0	13.9	1	16.46	1	1
77	1	76	0	0	1	1	1	1	1	1	0	0	1	1	0	1	1	0	0	16	3.33	0	1.19	0	1.2	0	11.78	0	0
78	1	65	0	0	1	0	0	1	1	0	0	0	1	1	0	1	1	0	0	29	1.35	0	3.35	0	0.8	0	16.25	0	0
79	0	56	0	0	0	0	1	1	1	0	0	0	0	1	0	1	1	0	0	11	1.31	0	0.42	0	0.5	0	11.3	0	0
80	1	66	1	0	1	0	1	0	1	1	0	0	0	1	0	0	1	0	0	7	2.29	0	2.96	0	1.5	0	10.7	0	0
81	0	63	0	0	0	1	0	0	1	1	0	0	0	1	1	0	0	1	0	9	1.51	0	1.86	0	0.6	0	9.11	0	0
82	1	64	0	1	1	0	0	0	1	0	0	0	0	1	1	0	0	0	0	11	2.13	0	1.79	0	0.4	0	10.72	0	0
83	0	55	0	0	0	0	1	1	1	1	0	1	0	3	1	0	0	0	0	15	1.87	0	1.65	0	0.8	0	9.39	0	0
84	0	67	0	0	0	0	0	1	1	0	0	0	0	1	0	1	0	0	0	26	0.8	0	1.48	0	0.5	0	11.1	0	0
85	0	65	0	0	0	0	0	1	1	1	0	0	1	3	0	0	0	0	1	20	1.21	0	1.84	0	0.4	0	9.34	0	0
86	0	59	0	0	0	0	0	1	0	1	1	0	1	1	0	1	1	0	1	24	23.45	1	2.05	0	0.3	0	7.92	0	1
87	1	70	0	0	1	1	1	1	0	1	1	0	1	1	0	1	1	0	1	25	4.17	0	2.83	0	1.6	1	8.16	0	1
88	1	40	0	0	1	1	0	1	0	0	0	1	0	1	0	1	1	0	1	20	0.95	0	2.6	0	0.7	0	15.52	0	0
89	0	62	1	0	0	0	1	1	0	0	0	1	1	1	0	1	1	0	0	26	16.9	1	2.13	0	0.4	0	10.95	0	1
90	0	47	0	0	0	0	0	1	0	1	0	0	1	2	0	0	0	0	1	12	1.34	0	1.26	0	0.4	0	11.64	0	0
91	1	62	0	0	1	1	1	1	1	0	0	0	1	2	0	0	1	0	0	10	1.6	0	5.3	1	0.9	0	8.59	0	1
92	0	59	0	0	0	0	0	0	1	1	0	0	1	3	0	0	0	0	0	9	1.87	0	2.01	0	0.5	0	10.62	0	0
93	0	61	0	0	0	0	0	0	1	0	0	0	0	1	0	0	0	0	0	9	3.1	0	2.45	0	0.5	0	8.83	0	0
94	1	66	0	1	0	0	0	1	1	1	0	1	1	3	1	0	0	0	0	10	3.13	0	2.2	0	0.8	0	38.17	1	1
95	1	73	0	0	1	1	0	0	0	0	0	1	1	3	1	0	0	0	0	9	2.99	0	2.31	0	0.7	0	9.97	0	0
96	0	52	0	0	0	0	0	1	1	0	0	0	1	2	0	0	0	0	0	8	2.42	0	2.47	0	0.6	0	12.04	0	0
97	0	54	1	0	0	0	0	1	0	0	0	0	1	1	0	0	1	0	1	13	2.71	0	5.78	1	0.5	0	11.45	0	1
98	0	59	0	1	0	0	0	1	0	0	0	1	1	1	0	1	0	0	0	20	4.15	0	3.06	0	0.6	0	15.05	0	0
99	1	80	0	0	0	0	0	1	0	1	0	0	0	1	0	0	0	1	0	26	1.37	0	2.36	0	0.6	0	9.78	0	0
100	0	76	0	0	0	0	0	0	1	1	1	0	1	1	0	0	1	0	0	16	2.14	0	2.58	0	0.5	0	10.95	0	0
101	0	60	0	0	0	0	0	0	1	1	0	0	0	1	1	0	0	0	0	10	1.66	0	1.18	0	0.7	0	12.96	0	0
102	0	75	1	0	1	0	0	1	0	0	0	1	1	3	1	0	0	0	0	7	1.51	0	2.6	0	0.9	0	13.47	0	0
103	1	64	1	0	1	0	0	1	1	0	0	0	1	1	0	1	1	0	1	11	1.8	0	1.46	0	0.7	0	11.99	0	0
104	0	70	0	0	0	0	0	1	1	0	0	1	1	3	0	1	1	0	1	17	1.73	0	2.93	0	0.7	0	10.15	0	0
105	0	62	0	1	0	0	1	1	0	1	0	0	1	3	0	0	0	0	0	8	0.77	0	0.92	0	0.2	0	13.15	0	0
106	1	54	0	0	1	0	0	1	1	1	0	0	1	2	0	0	1	0	0	13	3.52	0	1.59	0	0.9	0	12.73	0	0
107	1	68	0	0	1	0	0	1	1	0	0	1	0	1	0	0	0	0	0	11	2.94	0	1.84	0	0.8	0	7.63	0	0
108	1	58	0	0	1	0	0	1	1	1	0	0	1	3	1	0	0	0	0	6	7.12	1	2.24	0	1.4	0	11.38	0	1
109	1	53	0	0	1	1	0	1	1	1	1	0	1	1	1	0	0	0	0	17	2.57	0	3.07	0	1	0	11.49	0	0
110	1	58	0	0	1	1	0	1	1	1	0	0	1	1	0	0	0	0	1	9	4.54	0	3.91	1	11.5	1	8.65	0	1
111	0	72	0	0	0	0	0	1	0	1	0	0	1	2	1	0	0	0	0	15	2.07	0	3.19	0	0.7	0	10.91	0	0
112	0	55	0	0	0	0	0	1	1	1	0	0	1	3	1	0	0	0	0	6	2.06	0	1.49	0	0.2	0	14.44	0	0
113	0	65	0	0	0	0	0	1	0	0	0	1	1	3	0	0	0	0	0	15	1.07	0	2.39	0	0.2	0	11.59	0	0
114	0	73	0	0	0	1	1	1	0	1	0	0	1	1	0	1	0	0	0	18	2.82	0	2.6	0	0.5	0	12.08	0	0
115	1	60	0	0	0	0	0	1	1	0	0	0	1	2	0	0	0	0	0	19	1.65	0	1.25	0	0.7	0	17.18	1	1
116	0	35	0	0	0	0	0	0	1	0	0	1	1	3	1	0	0	0	0	11	0.86	0	2.05	0	1.1	0	7.9	0	0
117	1	66	0	0	1	1	0	0	1	0	0	0	0	1	0	0	1	0	0	20	3.97	0	2.2	0	1.1	0	9.6	0	0
118	1	64	0	1	1	0	1	1	0	1	0	0	0	1	1	0	0	1	0	10	2.28	0	3.66	1	0.9	0	8.54	0	1
119	0	65	0	0	1	0	1	1	0	1	0	0	1	1	0	0	0	0	0	20	3.71	0	2.36	0	1	0	9.49	0	0
120	1	73	0	1	1	1	0	1	1	1	0	0	1	1	0	0	1	0	0	29	3.25	0	2.08	0	1	0	10.63	0	0
121	1	25	0	0	0	0	0	0	0	1	0	0	0	1	1	0	0	0	0	10	0.97	0	1.61	0	0.7	0	12.02	0	0
122	0	64	0	0	0	0	1	1	0	1	1	0	1	1	0	0	0	0	0	23	1.19	0	2.03	0	0.4	0	9.8	0	0
123	0	63	0	0	0	0	0	1	1	1	0	0	1	1	0	0	0	0	0	12	0.88	0	1.27	0	0.4	0	8.71	0	0
124	0	57	0	0	0	0	1	1	1	0	0	0	1	1	0	0	0	0	1	25	10.75	1	2.53	0	0.6	0	13.84	0	1
125	0	71	0	0	0	0	0	1	1	1	0	0	1	1	0	0	1	0	0	19	2.18	0	3.18	0	0.5	0	11.27	0	0
126	0	75	0	0	0	0	0	1	1	0	1	0	1	1	0	0	1	1	1	19	1.09	0	0.63	0	0.5	0	11.34	0	0
127	0	64	0	0	0	0	0	1	0	0	1	0	0	1	1	1	0	0	0	17	0.51	0	1.58	0	0.7	0	8.35	0	0
128	0	69	0	0	0	0	1	1	0	1	0	1	1	2	0	0	0	0	1	28	1.96	0	1.42	0	0.4	0	9.7	0	0
129	0	74	1	0	0	0	1	1	1	1	0	0	1	1	0	0	1	0	1	20	5.4	1	3.2	0	0.8	0	10.95	0	1
130	1	79	0	0	1	1	1	1	0	0	1	0	1	1	0	1	0	0	0	14	4.65	0	2.92	0	1.4	0	11.22	0	0
131	0	60	0	0	0	0	1	1	0	0	0	0	1	2	0	0	0	0	1	10	1.16	0	2.28	0	0.8	0	8.87	0	0
132	0	55	0	0	0	0	1	1	0	1	0	0	1	2	0	1	0	0	1	26	2.72	0	2.59	0	0.8	0	12.54	0	0
133	1	46	0	0	1	0	0	0	1	1	0	0	0	1	1	0	0	0	0	20	2.58	0	1.98	0	0.7	0	18.96	1	1
134	0	67	0	0	1	1	1	1	1	1	1	1	1	1	0	0	1	0	1	20	3.27	0	3.16	0	0.6	0	11.23	0	0
135	1	81	0	0	1	1	0	1	1	0	1	0	1	1	0	1	0	0	0	23	3.11	0	6.26	1	1.2	0	19.69	1	1
136	0	60	1	0	0	0	0	1	1	0	0	1	1	1	1	1	0	0	0	14	2.45	0	1.27	0	0.9	0	11.1	0	0
137	1	69	0	0	1	0	0	1	1	0	0	0	1	2	0	1	1	0	0	25	1.79	0	4.39	1	0.9	0	15.7	0	1
138	1	60	1	0	1	0	0	1	0	0	0	1	1	3	1	0	0	0	0	25	4.39	0	1.36	0	2.4	1	15.19	0	1
139	1	67	0	0	1	1	0	1	1	1	1	0	1	1	0	0	1	0	1	21	66.92	1	5.07	1	1.4	0	9.14	0	1
140	0	35	0	0	0	0	0	0	1	0	0	0	0	1	1	0	0	0	0	16	2.65	0	0.91	0	0.5	0	9.29	0	0
141	1	54	0	0	0	0	1	1	0	1	0	1	1	3	0	0	0	0	1	23	3.02	0	2.01	0	0.6	0	11.46	0	0
142	1	59	0	0	0	0	0	0	0	0	0	0	0	1	0	0	0	0	0	27	3.8	0	1.54	0	0.8	0	9.8	0	0
143	0	55	1	0	0	0	1	1	1	1	0	0	1	1	0	1	0	0	1	16	2.77	0	3.52	1	0.9	0	14.96	0	1
144	1	34	0	0	1	0	0	0	0	1	0	0	0	1	1	1	0	0	0	16	2.46	0	0.7	0	1.4	0	7.87	0	0
145	0	52	0	0	0	0	0	0	0	1	0	0	0	1	0	0	0	0	0	6	1.4	0	1.29	0	0.7	0	8.28	0	0
146	0	71	0	0	0	0	1	1	1	0	1	1	0	1	0	0	1	0	0	10	3.42	0	2.54	0	0.5	0	13.84	0	0
147	1	76	0	0	1	1	0	1	0	0	1	0	1	1	0	0	1	0	0	17	4.75	0	2.53	0	0.7	0	9.03	0	0
148	0	69	0	0	0	0	0	1	1	1	0	0	1	2	0	0	0	0	0	11	1.89	0	1.02	0	0.3	0	8.75	0	0
149	0	57	0	0	0	0	0	1	1	1	0	0	0	1	1	0	0	0	1	13	5.51	1	2.24	0	1.3	0	9	0	1
150	0	54	0	0	0	0	0	1	0	0	1	0	1	1	0	1	0	0	1	17	4.32	0	2.56	0	0.7	0	9.16	0	0
151	1	51	0	0	1	0	1	1	1	1	1	0	1	1	1	0	0	0	0	10	3.9	0	7.05	1	1.7	1	7.4	0	1
152	1	69	0	0	1	0	1	1	0	1	0	0	1	2	0	1	1	0	1	22	6.17	1	2.19	0	0.8	0	8.83	0	1
153	1	63	1	0	1	0	1	1	1	0	0	0	1	1	0	1	0	0	0	30	3.84	0	2.51	0	0.6	0	9.52	0	0
154	0	69	0	0	1	0	0	0	0	1	0	0	1	2	0	0	0	0	0	20	1.73	0	3.47	1	0.3	0	13.19	0	1
155	0	59	0	0	0	0	0	0	0	1	0	0	1	1	0	1	0	0	0	30	1.48	0	2.36	0	0.4	0	8.64	0	0
156	1	58	0	0	1	1	0	1	0	1	0	0	1	2	0	0	0	0	1	18	2.72	0	2.89	0	1	0	9.33	0	0
157	1	72	0	0	1	1	1	1	1	0	1	0	1	1	0	1	1	0	0	22	3.53	0	2.62	0	1.1	0	7.08	0	0
158	1	56	0	0	1	0	0	1	0	0	0	0	1	1	1	1	0	0	0	17	2.91	0	2.13	0	0.8	0	9.17	0	0
159	0	71	0	0	0	0	1	1	1	0	0	1	1	2	1	0	0	0	0	20	3.16	0	0.96	0	0.4	0	20.17	1	1
160	1	67	0	0	1	0	0	1	0	1	0	1	0	1	0	1	1	1	1	14	1.27	0	2.71	0	1	0	12.17	0	0
161	0	61	0	0	0	0	1	1	0	1	0	0	1	1	0	0	0	0	1	21	2.91	0	3.79	1	0.6	0	10.21	0	1
162	1	56	0	0	1	0	0	0	1	0	0	1	0	1	1	1	0	0	0	10	4.77	0	1.42	0	1.6	1	11.32	0	1
163	1	73	0	0	1	1	1	1	1	0	0	0	1	2	0	0	0	0	0	25	3.28	0	2.52	0	1	0	11.52	0	0
164	1	82	0	0	0	0	1	1	0	0	0	0	1	1	0	0	1	0	1	22	3.78	0	2.47	0	0.9	0	7.14	0	0
165	0	52	1	0	0	0	0	1	1	0	0	0	1	3	1	0	0	0	0	20	0.59	0	3.79	1	1.3	0	12.79	0	1
166	1	54	0	0	0	0	1	1	1	0	0	1	1	1	0	0	0	0	0	5	12.62	1	1.77	0	1.2	0	8.23	0	1
167	1	41	0	0	1	0	1	1	0	1	0	0	1	1	0	1	0	0	0	24	2.2	0	3.57	1	0.7	0	9.65	0	1
168	0	59	0	0	0	0	0	1	0	0	0	0	1	2	0	0	0	0	0	25	1.51	0	2.81	0	0.6	0	13.52	0	0
169	1	56	1	0	1	0	0	0	0	0	0	0	0	1	1	0	0	0	0	6	1.85	0	2.55	0	1	0	13.33	0	0
170	0	68	0	0	0	0	0	1	1	0	0	0	1	3	1	0	0	0	0	15	2.82	0	3.94	1	0.5	0	11.21	0	1
171	1	49	0	0	1	1	0	1	1	1	0	0	1	1	0	0	1	0	0	16	3.07	0	2.6	0	0.6	0	9.18	0	0
172	1	65	0	0	1	0	1	1	0	1	0	0	0	1	0	0	1	0	1	26	3.41	0	1.66	0	1.1	0	8.66	0	0
173	0	59	0	0	0	0	0	1	0	1	0	0	0	1	0	0	0	0	0	18	1.99	0	1.66	0	0.7	0	8.39	0	0
174	1	54	0	0	1	1	0	1	1	0	0	0	0	1	1	0	0	0	0	11	2.71	0	2.68	0	1.1	0	10.71	0	0
175	0	68	0	0	0	0	0	1	1	1	1	0	1	1	0	0	0	0	0	16	3.55	0	1.98	0	0.3	0	11.02	0	0
176	0	64	0	0	0	0	0	0	1	1	0	0	0	1	0	0	0	0	0	7	1.58	0	2.45	0	0.4	0	11.26	0	0
177	0	62	1	1	0	0	1	1	1	1	0	1	1	3	0	0	0	0	1	10	2.1	0	5.04	1	1.3	0	12.13	0	1
178	1	66	0	0	1	1	0	1	0	1	1	0	1	1	0	0	1	0	0	14	2.69	0	2.14	0	0.8	0	10.54	0	0
179	1	73	0	0	1	0	1	1	1	0	0	0	1	2	0	0	0	0	0	15	4.39	0	2.04	0	1.8	1	11.26	0	1
180	0	65	0	0	1	1	0	1	0	1	0	0	1	1	0	0	0	0	0	19	3.11	0	1.1	0	0.7	0	17.38	1	1
181	1	68	1	0	1	1	1	1	1	1	1	1	1	1	0	0	1	0	1	11	2.87	0	3.76	1	1	0	14.25	0	1
182	1	65	0	0	1	1	1	1	0	0	0	0	1	1	0	0	1	0	0	26	1.47	0	1.63	0	0.4	0	16.42	1	1
183	0	60	0	0	0	0	1	1	1	1	0	0	1	2	0	1	0	0	0	25	1.14	0	1.24	0	0.5	0	13.1	0	0
184	1	70	0	0	1	0	0	1	1	0	1	0	1	1	0	0	1	0	0	20	11.71	1	2.07	0	0.8	0	15.94	0	1
185	0	56	0	0	0	0	1	1	0	1	0	0	1	3	1	0	0	0	1	20	1.65	0	2.98	0	0.4	0	11	0	0
186	1	45	0	0	0	0	0	0	1	0	0	1	0	3	0	0	0	0	0	29	1.24	0	2.36	0	0.5	0	8.28	0	0
187	0	66	0	0	1	0	0	1	1	1	1	0	1	1	0	0	0	0	1	19	1.39	0	2.02	0	0.5	0	23.5	1	1
188	1	71	0	0	1	0	1	1	1	1	0	0	1	2	0	0	1	0	1	25	1.93	0	3.54	1	0.9	0	10.94	0	1
189	0	34	0	0	0	0	0	1	1	0	0	0	0	1	1	1	0	0	0	25	0.96	0	1.22	0	1.1	0	11.44	0	0
190	1	69	0	0	1	1	0	1	1	0	0	1	1	1	0	0	1	0	0	28	35.56	1	3.2	0	0.8	0	12.19	0	1
191	0	67	0	0	0	0	0	1	0	0	0	0	1	1	0	1	1	0	1	15	1.28	0	3.15	0	26.7	1	14.44	0	1
192	0	44	0	0	0	0	0	1	1	0	0	0	0	1	0	0	0	0	0	9	1.64	0	1.65	0	0.4	0	12.49	0	0
193	0	45	0	0	0	0	0	1	1	0	1	1	1	3	0	0	0	0	0	30	2.08	0	1.5	0	1.2	0	8.92	0	0
194	1	62	0	0	1	1	0	1	1	1	0	0	1	1	0	1	0	0	0	18	3.83	0	3.43	1	2.4	1	15.13	0	1
195	1	66	0	0	1	1	1	1	0	0	0	0	0	1	0	0	0	0	1	13	1.67	0	1.89	0	1.1	0	14.04	0	0
196	1	61	0	0	0	0	1	1	0	1	1	0	1	1	0	0	1	0	0	16	3.48	0	1.84	0	0.4	0	8.05	0	0
197	0	62	0	0	0	0	0	1	1	1	0	0	1	3	0	1	0	0	0	12	1.19	0	1.89	0	0.9	0	7.97	0	0
198	0	61	0	0	0	0	1	1	1	0	0	0	1	3	1	1	0	0	0	25	3.53	0	2.51	0	0.4	0	12.76	0	0
199	0	67	0	0	0	0	0	1	1	1	0	1	1	3	1	0	0	0	1	20	4.73	0	1.29	0	0.6	0	13.94	0	0
200	1	62	0	0	0	0	1	1	1	0	1	0	1	2	0	0	0	0	1	18	1	0	2.37	0	0.5	0	8.44	0	0
201	0	65	0	1	1	0	0	1	1	1	1	0	1	1	0	0	1	0	0	10	2.64	0	2.24	0	1.5	0	8.53	0	0
202	1	61	0	0	0	0	1	1	1	1	1	0	0	1	0	1	1	0	1	17	3.07	0	1.43	0	0.6	0	18.6	1	1
203	0	59	0	0	0	0	1	1	1	1	1	0	1	1	0	0	1	0	1	27	5.19	1	3.13	0	0.6	0	11.66	0	1
204	1	62	0	0	1	0	1	1	0	1	0	1	1	1	0	0	1	0	1	14	4.97	0	2.26	0	0.9	0	7.47	0	0
205	1	64	1	0	1	0	0	0	0	1	0	1	0	1	1	0	0	1	1	8	1.36	0	2.48	0	1.2	0	8.17	0	0
206	0	48	0	0	0	0	0	1	0	1	0	0	1	3	0	0	0	0	0	10	1.17	0	2.59	0	0.4	0	11.2	0	0
207	1	74	0	0	1	1	0	1	1	1	1	0	1	1	0	1	0	0	0	19	2.82	0	1.99	0	0.6	0	9.18	0	0
208	0	65	0	0	0	0	0	1	0	1	0	0	1	2	0	0	0	0	1	15	2.87	0	2.89	0	0.6	0	18.35	1	1
209	0	75	0	0	0	0	0	0	0	0	0	0	1	2	0	0	0	0	0	15	1.45	0	5.18	1	0.3	0	13.85	0	1
210	0	66	0	0	0	0	0	1	1	1	0	0	1	3	0	0	0	0	1	20	4.55	0	2.8	0	0.4	0	9.51	0	0
211	1	66	0	0	1	0	0	0	1	1	0	0	0	1	1	0	0	0	0	8	1.96	0	2.55	0	0.4	0	63.06	1	1
212	1	65	1	0	1	0	0	1	0	0	0	1	1	1	0	1	1	0	1	18	2.72	0	3.07	0	0.2	0	15.25	0	0
213	0	72	0	0	1	0	0	0	0	0	0	0	0	1	1	1	0	0	0	13	2.67	0	1.71	0	0.8	0	10.35	0	0
214	1	59	0	0	1	1	0	1	1	1	1	0	1	1	0	0	1	0	0	19	10.45	1	2.63	0	0.6	0	9.5	0	1
215	0	61	1	0	0	0	0	1	1	0	0	1	1	1	0	1	1	0	1	19	1.43	0	4.18	1	0.3	0	18.02	1	1
216	1	67	0	0	0	1	0	1	0	1	0	1	1	1	0	1	0	0	0	30	5.17	1	2.24	0	0.9	0	14.86	0	1
217	1	59	1	0	1	1	1	1	1	0	1	0	1	1	1	0	0	0	0	24	3.88	0	2	0	0.3	0	8.28	0	0
218	1	54	0	0	1	0	1	1	0	1	1	0	0	1	0	0	0	0	0	28	3.8	0	2.35	0	0.4	0	8.54	0	0
219	1	63	0	0	1	0	1	1	0	1	1	0	1	1	0	0	0	0	0	24	4.21	0	4.06	1	0.4	0	19.02	1	1
220	0	64	0	0	1	0	0	1	0	1	0	0	1	1	0	0	1	0	1	20	2.34	0	3.69	1	0.3	0	12.03	0	1
221	1	63	0	0	1	1	0	1	1	0	0	0	1	1	0	1	1	0	1	20	3.7	0	2.54	0	0.3	0	13.06	0	0
222	0	49	0	0	0	0	0	1	0	1	0	0	1	1	0	1	1	0	1	16	4.29	0	2.72	0	0.3	0	10.45	0	0
223	1	65	0	0	1	0	1	1	0	0	0	0	1	3	0	0	0	0	0	20	2.2	0	0.92	0	0.4	0	10.47	0	0
224	0	63	0	0	0	0	0	1	1	1	0	1	1	3	1	0	0	0	0	10	2.08	0	3.28	0	0.7	0	10.1	0	0
225	1	54	0	0	1	0	1	1	0	1	0	0	0	1	0	0	1	0	1	23	3.21	0	1.53	0	0.2	0	20.07	1	1
226	1	64	0	0	1	0	1	1	0	1	1	0	1	2	0	0	1	0	1	18	2.1	0	2.91	0	0.6	0	14.21	0	0
227	1	65	0	0	1	0	0	0	1	1	0	0	0	1	0	0	1	0	0	18	2.34	0	0.79	0	0.4	0	12.83	0	0
228	1	71	0	0	1	1	0	0	1	1	0	1	0	1	0	0	0	0	0	7	3.22	0	2.65	0	2.7	1	11.53	0	1
229	0	54	0	0	0	0	1	1	0	1	0	0	1	3	0	0	0	0	0	15	1.08	0	1.11	0	0.3	0	11.64	0	0
230	0	67	1	0	0	0	1	1	1	1	0	1	1	2	0	0	1	0	1	22	6.16	1	1.7	0	0.2	0	8.14	0	1
231	1	55	0	0	0	0	1	1	1	1	1	0	1	2	0	0	1	0	1	20	4.97	0	3.25	0	0.3	0	10.63	0	0
232	0	58	0	0	0	0	0	1	0	1	0	0	1	3	0	0	0	0	0	9	1.39	0	2.41	0	0.7	0	12.38	0	0
233	0	52	0	0	0	0	0	1	1	0	0	0	1	1	0	1	1	0	0	22	3.21	0	2.01	0	0.5	0	14.47	0	0
234	0	65	0	0	0	1	0	1	0	0	1	0	1	1	0	0	1	0	0	28	11.6	1	2.5	0	0.7	0	16.15	0	1
235	1	58	0	0	1	1	0	1	1	0	0	0	1	1	0	0	1	0	0	21	1.31	0	1.35	0	1.2	0	14.42	0	0
236	1	73	1	1	0	1	0	1	1	1	1	1	1	1	0	0	1	0	0	17	14.61	1	1.41	0	0.6	0	10.41	0	1
237	1	74	0	0	1	1	1	1	1	1	0	1	1	1	0	1	1	0	0	11	3.35	0	3.22	0	0.4	0	10.07	0	0
238	1	79	0	1	0	0	1	1	1	1	0	0	1	2	1	0	0	0	0	10	4.64	0	2.56	0	1.3	0	11.3	0	0
239	1	62	0	0	1	1	1	1	1	1	0	0	0	1	0	0	0	0	1	20	1.98	0	2.1	0	0.8	0	15.13	0	0
240	0	60	0	0	0	0	0	0	0	0	0	0	0	1	1	0	0	0	0	23	1.37	0	2.19	0	0.2	0	10.55	0	0
241	0	31	0	0	0	0	0	0	0	1	0	0	0	3	1	0	0	0	0	8	1.19	0	1.35	0	0.6	0	10.11	0	0
242	0	71	0	1	0	0	0	1	1	0	1	0	1	1	0	1	0	0	0	25	1.5	0	1.99	0	0.3	0	16.06	0	0
243	0	55	0	0	0	0	1	1	0	1	0	1	1	1	0	1	1	0	1	25	2.93	0	1.87	0	0.3	0	12.74	0	0
244	1	74	0	0	1	1	1	1	1	1	1	0	1	1	0	0	1	0	0	26	1.88	0	3.28	0	3.2	1	14.11	0	1
245	1	61	0	0	1	0	0	0	0	1	0	0	0	1	1	0	0	0	0	26	2.02	0	2.8	0	0.2	0	16.99	1	1
246	0	67	0	0	0	0	1	1	0	1	0	0	0	1	0	0	0	0	0	28	3.43	0	3.81	1	13.9	1	15.01	0	1
247	1	76	0	0	1	1	1	1	0	0	1	0	0	1	1	0	0	0	0	23	9.7	1	2.61	0	0.9	0	23.78	1	1
248	1	76	0	0	1	0	1	1	1	0	0	0	1	1	0	1	0	0	0	22	2.79	0	3.22	0	3.3	1	17.59	1	1
249	1	32	0	0	0	0	0	0	0	0	0	1	0	1	0	0	0	0	0	28	1.02	0	1.27	0	0.3	0	9.77	0	0
250	1	62	0	0	1	0	0	0	1	1	0	0	0	1	0	1	0	0	0	7	1.59	0	2.06	0	2.1	1	15.62	0	1
251	0	64	0	0	0	0	1	1	0	1	0	0	1	2	0	0	1	0	1	15	3.25	0	1.75	0	0.5	0	19.45	1	1
252	0	60	0	0	1	0	1	1	1	1	0	0	1	2	0	0	0	0	1	25	3.05	0	1.08	0	1.2	0	12.83	0	0
253	0	56	0	0	0	0	1	1	0	1	0	0	1	2	0	0	1	0	1	16	1.42	0	1.02	0	4.6	1	12.58	0	1
254	0	41	0	0	0	0	0	0	1	0	0	0	0	1	0	1	0	0	0	10	1.33	0	0.95	0	1.3	0	15.71	0	0
255	1	60	0	0	0	1	1	1	1	1	0	1	1	1	0	0	0	0	0	25	5.34	1	2.61	0	0.5	0	18.93	1	1
256	0	54	1	0	0	0	0	1	1	1	0	0	1	3	0	0	0	0	0	20	0.96	0	1.29	0	0.4	0	19.1	1	1
257	0	64	1	0	0	0	1	1	1	0	0	0	1	1	0	0	1	0	0	20	2.86	0	2.45	0	2.6	1	14.33	0	1
258	1	50	0	0	1	1	1	1	1	1	0	0	1	3	0	0	0	0	0	17	4.49	0	1.74	0	0.4	0	14.88	0	0
259	1	75	0	0	0	0	1	0	0	0	0	1	0	1	0	0	0	0	0	15	4.08	0	2.05	0	1.3	0	13.76	0	0
260	0	63	0	0	0	0	1	1	1	0	0	0	0	1	0	0	0	0	0	8	2.26	0	2.51	0	0.2	0	11.23	0	0
261	0	45	0	0	0	0	0	0	0	1	0	0	0	1	0	0	1	0	1	10	1.71	0	0.68	0	0.6	0	11.03	0	0
262	0	80	0	0	0	0	1	1	1	0	0	0	1	1	0	0	1	0	1	20	0.55	0	0.95	0	0.2	0	24.09	1	1
263	1	69	0	0	1	0	0	0	1	0	1	1	1	1	0	0	0	0	0	12	4.75	0	1.5	0	0.7	0	19.53	1	1
264	0	66	0	0	0	0	0	1	0	1	0	0	1	1	0	0	0	0	0	20	3.52	0	1.45	0	0.3	0	10.89	0	0
265	0	66	0	0	0	0	0	1	1	0	0	0	1	1	0	1	1	0	1	17	2.12	0	1.48	0	0.7	0	13.73	0	0
266	0	69	0	0	0	0	0	1	1	1	0	0	1	3	0	0	0	0	1	25	2.46	0	5.35	1	1.9	1	12.95	0	1
267	0	47	0	0	0	0	0	1	1	0	0	0	0	1	0	0	0	0	0	10	1.5	0	1.37	0	0.8	0	15.18	0	0
268	0	67	0	0	0	0	1	1	1	1	0	1	1	1	0	1	1	0	0	22	3.06	0	1.42	0	0.5	0	12.87	0	0
269	0	69	0	0	0	1	0	1	0	0	0	0	1	1	0	1	0	0	0	30	2.35	0	1.61	0	0.3	0	18.1	1	1
270	0	57	0	1	0	0	0	1	0	0	0	0	1	2	0	0	0	0	0	9	1.21	0	1.97	0	0.9	0	14.56	0	0
271	1	53	0	0	0	0	1	1	1	1	0	0	1	2	0	1	0	0	1	21	1.2	0	1.41	0	1.1	0	23.25	1	1
272	0	54	0	0	0	0	1	1	0	1	0	0	1	2	0	0	0	0	0	16	0.75	0	1.41	0	0.5	0	14.48	0	0
273	0	70	0	0	0	0	1	1	0	1	0	0	1	2	0	0	1	0	1	12	1.93	0	0.68	0	0.8	0	8.67	0	0
274	1	57	0	0	0	0	0	1	1	1	0	0	1	1	0	0	1	0	1	24	3.35	0	2.08	0	0.6	0	11.58	0	0
275	1	54	0	0	0	0	0	1	1	1	0	0	0	1	0	0	1	0	1	16	1.23	0	1.17	0	0.5	0	17.15	1	1
276	1	43	0	0	0	0	0	0	1	0	0	0	0	3	0	0	0	0	0	10	11.87	1	2.24	0	1.1	0	10.73	0	1
277	1	59	0	0	0	0	0	1	1	0	0	1	1	3	0	0	0	0	0	10	1.73	0	3.88	1	0.7	0	15.84	0	1
278	0	56	0	0	0	0	0	0	1	1	0	1	0	1	0	0	0	0	0	18	2.39	0	1.93	0	0.4	0	13.07	0	0
279	0	57	1	0	0	0	0	1	1	0	0	0	1	3	0	0	0	0	0	6	1.94	0	1.95	0	0.7	0	12.82	0	0
280	1	57	0	0	1	0	0	0	0	0	0	0	0	1	1	0	0	0	0	15	3.07	0	1.32	0	0.8	0	17.97	1	1
281	1	53	0	0	1	0	0	1	1	0	0	0	0	1	0	0	0	0	0	16	2.96	0	1.57	0	0.8	0	22.65	1	1
282	1	63	0	0	1	0	0	1	0	1	0	0	1	3	0	0	0	0	0	14	2.28	0	1.94	0	0.4	0	14.18	0	0
283	0	69	0	0	0	0	0	1	1	1	0	0	0	3	0	0	0	0	0	13	1.87	0	0.77	0	1.2	0	11.05	0	0
284	1	68	0	0	1	0	0	1	1	0	0	0	1	1	0	1	0	0	0	19	5.4	1	1.46	0	1.8	1	18.9	1	1
285	0	59	0	0	1	0	0	1	0	0	0	0	1	2	0	0	0	0	0	10	1.11	0	1.48	0	0.6	0	10.32	0	0
286	0	64	0	0	0	0	0	1	1	1	0	0	0	1	0	0	0	0	0	14	1.95	0	3.14	0	0.8	0	12.81	0	0
287	0	44	0	0	0	0	0	1	0	1	0	1	0	1	0	1	0	0	0	12	1.41	0	0.79	0	0.5	0	10.69	0	0
288	0	55	0	0	0	1	0	0	0	1	0	0	0	1	0	0	0	0	0	15	2.62	0	2.23	0	0.6	0	10.27	0	0
289	1	59	0	0	0	0	1	1	1	1	0	0	1	3	1	0	0	0	0	14	8.63	1	2.78	0	0.9	0	14.24	0	1
290	0	67	0	0	0	1	0	0	1	0	0	0	0	1	0	0	0	1	0	17	1.56	0	1.76	0	0.4	0	19.78	1	1
291	1	76	0	0	0	0	0	0	0	1	1	0	0	2	0	0	0	0	0	18	3.94	0	0.98	0	0.7	0	22.29	1	1
292	0	26	0	0	0	0	0	0	0	0	0	0	0	1	1	0	0	0	0	8	1.04	0	1.85	0	0.5	0	11.67	0	0
293	1	66	0	0	0	0	0	1	0	1	0	1	1	2	1	0	0	0	0	10	2.4	0	2.64	0	0.5	0	11.49	0	0
294	0	63	0	0	1	0	1	1	1	1	1	0	1	1	0	1	1	0	1	24	3.85	0	1.28	0	0.9	0	12.82	0	0
295	0	73	0	0	0	0	0	1	1	1	0	0	1	3	0	0	0	0	0	25	2.42	0	1.91	0	0.9	0	15.2	0	0
296	0	55	0	0	0	0	0	0	1	1	1	0	0	1	1	0	0	0	0	18	2.49	0	1.63	0	0.9	0	16.03	0	0
297	1	55	0	0	1	0	1	1	0	1	0	0	1	1	0	0	1	0	0	15	7.36	1	1.37	0	0.7	0	13.81	0	1
298	0	46	0	0	0	0	0	0	1	0	0	0	0	1	1	1	0	0	0	18	1.1	0	0.83	0	1	0	10.83	0	0
299	1	77	0	0	0	0	0	1	0	0	0	0	1	3	0	0	0	0	0	10	4.89	0	4.14	1	1.3	0	13.82	0	1
300	1	54	1	0	1	1	1	1	1	1	0	0	1	1	0	0	1	0	0	19	6.58	1	1.76	0	1	0	14.45	0	1
301	0	64	0	0	0	0	0	1	1	0	0	0	1	3	0	0	0	0	0	13	1.64	0	1.33	0	0.6	0	12.89	0	0
302	1	64	0	0	1	1	0	1	1	0	1	0	0	1	0	0	1	0	0	12	1.54	0	1.4	0	1.1	0	22.67	1	1
303	0	57	0	0	0	0	1	1	1	0	0	0	1	1	0	1	1	0	1	12	4.14	0	1.49	0	0.8	0	10.46	0	0
304	1	61	0	0	0	0	0	1	1	1	0	0	1	3	0	0	0	0	0	12	3.62	0	2.57	0	1.5	0	15.35	0	0
305	0	65	0	0	0	0	0	1	0	0	0	0	1	1	1	1	0	0	0	19	2.76	0	1	0	0.7	0	11.25	0	0
306	1	43	0	0	0	0	0	0	0	0	0	0	0	1	1	0	0	1	0	10	1.23	0	1.01	0	0.6	0	11.85	0	0
307	1	57	0	0	1	0	0	0	0	0	0	1	0	1	0	0	0	0	0	6	2.47	0	1.72	0	0.7	0	10.02	0	0
308	0	54	0	0	0	0	0	1	0	1	1	0	1	1	0	0	1	0	0	20	1.45	0	0.89	0	0.5	0	12.47	0	0
309	1	53	0	0	1	0	1	1	0	1	0	0	0	1	0	0	0	1	0	25	15.6	1	0.95	0	3.2	1	10.59	0	1
310	1	47	0	0	1	0	0	1	1	1	0	0	1	3	0	0	0	0	0	12	3.31	0	2.41	0	0.6	0	13.44	0	0
311	1	56	0	0	1	1	1	1	0	1	0	0	0	1	0	0	1	0	0	10	1.28	0	2.5	0	1	0	10.03	0	0
312	0	62	0	0	0	0	0	1	0	1	0	0	1	1	0	0	1	0	1	17	1.39	0	1.82	0	0.5	0	12.1	0	0
313	0	59	0	0	0	0	1	1	0	1	0	0	1	2	0	0	1	0	1	25	2.53	0	1.95	0	1	0	14.75	0	0
314	1	67	1	0	1	0	0	1	1	1	0	1	0	1	0	0	0	0	0	14	2.43	0	1.11	0	0.7	0	8.47	0	0
315	1	59	0	0	0	0	0	1	1	0	0	0	1	1	1	0	0	0	0	18	1.01	0	1.02	0	0.5	0	15.2	0	0
316	1	73	0	0	1	1	1	1	1	1	0	0	1	2	0	0	1	0	1	28	3.42	0	2.02	0	0.7	0	12.46	0	0
317	1	68	0	0	0	1	0	0	1	0	0	0	0	1	1	0	0	0	0	11	1.92	0	1.91	0	0.2	0	12.71	0	0
318	1	28	0	0	0	0	1	0	0	0	1	0	0	1	0	0	0	0	0	8	1.68	0	1.08	0	0.8	0	14.12	0	0
319	1	61	0	0	0	0	1	1	0	1	0	0	0	1	0	0	0	0	0	30	1.81	0	2.23	0	0.7	0	8.19	0	0
320	1	62	0	0	1	0	0	1	0	1	1	0	1	1	0	1	0	0	0	16	1.17	0	3.99	1	0.8	0	9.59	0	1
321	1	62	0	0	0	0	1	1	1	1	0	0	1	2	0	0	1	0	0	16	5.06	1	2.39	0	0.2	0	13.46	0	1
322	1	58	0	0	1	0	0	0	0	0	0	0	0	1	1	1	0	0	0	11	1.96	0	1.1	0	0.9	0	14.11	0	0
323	0	65	0	0	0	0	0	0	0	0	0	0	0	1	0	0	1	0	0	26	1.58	0	0.99	0	1	0	14.94	0	0
324	0	67	0	0	0	0	1	1	0	1	0	0	1	3	0	0	0	0	0	10	6.64	1	3.07	0	0.6	0	11.95	0	1
325	0	75	0	0	0	0	1	1	1	1	0	0	1	1	0	0	0	0	1	18	2.16	0	2.19	0	0.7	0	16.02	0	0
326	1	62	0	0	1	1	1	1	1	1	0	1	1	2	0	0	0	0	1	17	2.93	0	2.15	0	0.9	0	9.61	0	0
327	1	64	0	0	0	0	1	1	1	0	0	0	1	1	0	1	1	0	1	17	5.73	1	3.42	1	3.4	1	15.19	0	1
328	0	60	0	0	0	0	0	1	1	1	0	0	1	3	0	0	0	0	0	8	1	0	1.32	0	0.4	0	16.54	1	1
329	1	62	0	0	0	0	1	1	1	0	0	0	0	1	0	0	0	0	0	27	4.44	0	2.1	0	0.6	0	16.15	0	0
330	0	64	0	0	0	0	0	1	1	1	0	0	1	3	0	0	0	0	0	7	2.79	0	2.64	0	0.5	0	14.8	0	0
331	0	48	1	0	0	0	0	1	0	1	0	1	1	1	0	0	0	0	0	10	1.22	0	1.49	0	0.5	0	12.57	0	0
332	0	63	0	0	0	0	0	0	1	1	0	0	0	1	0	0	0	0	0	20	1.86	0	1.49	0	1.8	1	17.77	1	1
333	1	68	0	0	1	0	1	1	1	0	0	0	1	1	0	1	1	0	1	22	2.36	0	1.56	0	0.6	0	10.66	0	0
334	1	70	0	0	1	0	0	1	1	0	0	0	1	1	0	1	0	0	1	13	2.48	0	1.43	0	1	0	8.2	0	0
335	0	51	0	0	0	0	0	0	1	1	0	0	0	1	0	0	0	0	0	22	3.15	0	1.02	0	0.5	0	17.88	1	1
336	0	73	0	0	1	1	1	1	1	1	0	1	1	3	0	1	0	0	1	8	1.69	0	2.21	0	0.7	0	14.4	0	0
337	1	54	0	0	1	0	1	1	1	1	0	1	0	1	0	0	0	1	1	29	0.61	0	2.16	0	0.5	0	12.47	0	0
338	0	59	0	0	0	0	1	1	0	1	0	0	0	1	0	1	0	1	0	13	2.44	0	2.12	0	0.6	0	10.58	0	0
339	0	55	1	0	0	0	0	1	1	1	0	1	1	3	0	0	0	0	0	8	1.28	0	2.45	0	1	0	12.85	0	0
340	0	75	0	0	1	1	1	1	1	0	1	0	1	1	0	0	1	0	0	16	4.69	0	1.71	0	0.6	0	6.9	0	0
341	0	59	0	0	0	0	0	1	0	0	0	0	1	1	1	1	0	0	0	20	2.18	0	2.18	0	0.7	0	15.31	0	0
342	0	64	0	0	0	0	1	1	1	0	0	0	1	3	1	0	0	0	0	23	2.11	0	1.94	0	0.5	0	10.77	0	0
343	1	70	0	0	0	0	0	1	0	0	0	0	1	1	0	1	1	0	1	23	1.92	0	2.21	0	0.9	0	12.12	0	0
344	1	72	0	0	1	1	0	0	1	1	0	0	1	1	0	0	0	0	0	10	5.28	1	2.12	0	1.7	1	11.36	0	1
345	1	65	0	0	0	0	1	1	1	1	1	1	1	2	0	0	1	0	0	9	1.95	0	1.12	0	0.8	0	12.05	0	0
346	1	70	0	0	1	1	1	1	0	1	1	1	1	1	0	1	0	0	0	11	4.51	0	1.54	0	0.9	0	9.51	0	0
347	0	71	0	0	1	1	1	1	1	0	1	0	0	1	0	0	1	0	0	8	2.1	0	1.68	0	0.5	0	13.78	0	0
348	1	46	0	0	0	0	0	0	0	1	0	1	0	1	1	0	0	0	0	30	3.8	0	2.77	0	0.7	0	15.29	0	0
349	1	58	0	0	1	0	1	1	1	1	0	0	0	2	0	0	1	0	0	12	1.4	0	1.4	0	1.3	0	20.31	1	1
350	1	65	0	0	1	0	0	1	0	1	0	1	0	1	0	0	1	0	0	17	1.13	0	0.62	0	0.5	0	21.74	1	1
351	0	55	0	0	0	0	0	1	1	0	0	0	0	1	0	0	0	0	0	7	2.36	0	2.16	0	0.7	0	14.96	0	0
352	0	65	1	0	0	0	0	1	0	1	1	0	1	1	0	0	1	0	0	22	2.91	0	1.07	0	0.5	0	13.78	0	0
353	0	81	0	0	0	0	0	0	1	0	0	0	1	1	0	0	1	0	1	13	2.11	0	1.7	0	1.2	0	16.09	0	0
354	1	59	0	0	1	0	0	1	1	0	0	0	0	1	0	0	0	0	0	20	2.62	0	0.77	0	0.7	0	13.15	0	0
355	1	70	0	0	1	1	1	1	1	1	0	0	1	1	0	0	0	0	0	17	1.53	0	1.11	0	0.6	0	9.96	0	0
356	0	54	0	0	0	0	1	1	0	1	0	1	1	2	0	0	0	0	0	15	3.61	0	0.95	0	0.7	0	14.67	0	0
357	1	54	1	0	1	0	0	0	1	0	0	0	0	1	0	0	0	0	0	18	1.93	0	3.05	0	1.5	0	8.72	0	0
358	0	73	0	0	0	0	0	1	1	1	0	0	1	3	0	0	0	0	0	7	3.19	0	2.25	0	0.7	0	12.62	0	0
359	1	71	0	0	1	0	1	1	0	0	0	0	1	3	1	0	0	0	0	18	1.15	0	1.9	0	0.5	0	9.83	0	0
360	1	63	0	0	1	1	0	1	0	1	1	0	1	1	0	1	0	0	1	27	3.94	0	1.36	0	1.2	0	12.84	0	0
361	1	67	0	0	0	0	1	1	1	1	0	0	1	2	0	0	1	0	1	19	2.59	0	2.93	0	0.8	0	10.47	0	0
362	0	55	0	0	0	0	0	1	1	1	0	0	0	1	1	0	0	0	0	14	2.82	0	1.51	0	0.4	0	24.87	1	1
363	1	43	0	0	0	0	0	1	0	1	0	0	1	1	0	0	1	0	1	15	1.21	0	1.28	0	1.2	0	19.63	1	1
364	1	55	0	0	1	0	0	1	0	1	0	0	1	1	0	1	1	0	0	25	2.06	0	1.91	0	0.8	0	17.25	1	1
365	1	62	0	0	1	0	0	1	1	1	0	0	0	3	0	0	0	0	0	13	2.83	0	2.45	0	0.6	0	10.63	0	0
366	0	50	0	0	0	0	0	0	1	1	0	1	0	1	0	0	0	0	0	12	1.43	0	2.11	0	0.8	0	11.25	0	0
367	1	55	0	0	0	0	0	0	1	0	0	0	0	1	1	1	0	0	0	10	1.61	0	1.46	0	0.8	0	22.82	1	1
368	1	65	0	0	0	0	0	1	1	0	0	1	1	3	0	0	0	0	0	16	5.18	1	2.97	0	1.7	1	13.71	0	1
369	1	71	0	0	0	1	1	1	1	0	0	0	0	1	0	0	0	0	0	15	8.6	1	5.18	1	0.9	0	7.78	0	1
370	0	61	0	0	0	0	1	1	1	0	0	0	1	2	0	0	1	0	0	18	2.37	0	2.32	0	1.2	0	12.88	0	0
371	0	72	0	0	1	0	0	0	1	0	0	1	1	1	0	0	1	0	0	9	8.27	1	3.03	0	1.1	0	10.82	0	1
372	0	49	0	0	0	0	1	1	1	0	0	0	1	3	0	0	0	0	1	17	1.8	0	1.59	0	0.7	0	10.45	0	0
373	1	73	0	0	1	0	0	1	0	1	0	1	1	3	0	0	0	0	0	12	4.25	0	2.44	0	1.6	1	12.19	0	1
374	1	70	0	0	0	0	1	1	0	1	0	0	0	2	0	0	0	0	0	13	2.63	0	1.53	0	0.8	0	13.31	0	0
375	0	64	0	0	0	1	0	1	1	0	0	0	0	1	0	0	1	0	0	10	1.56	0	1.59	0	0.5	0	11.96	0	0
376	1	72	0	0	0	0	1	1	1	0	0	0	1	1	0	1	1	0	1	17	3.8	0	4.96	1	0.5	0	13.74	0	1
377	1	64	0	1	0	0	1	1	1	0	0	0	1	1	0	0	1	0	0	26	3.34	0	3.15	0	1.2	0	10.61	0	0
378	0	61	0	0	0	0	1	1	1	1	1	0	1	2	0	1	1	0	0	25	1.12	0	2.43	0	0.5	0	11.19	0	0
379	0	60	0	0	1	1	1	1	1	0	0	0	1	2	0	0	1	0	1	18	3.26	0	1.44	0	0.3	0	10.72	0	0
380	1	77	0	0	1	1	0	1	1	1	0	0	1	1	0	0	1	0	1	11	5.22	1	2.11	0	1	0	10.68	0	1
381	0	57	0	0	1	1	1	1	1	0	0	1	1	1	0	0	1	0	1	18	3.46	0	2.24	0	0.3	0	9.17	0	0
382	0	59	0	0	1	0	1	1	0	1	0	0	1	3	0	0	0	0	1	11	6.86	1	1.7	0	1	0	12.28	0	1
383	1	54	0	0	1	0	0	0	1	0	0	0	0	1	1	0	0	0	0	13	2.6	0	1.74	0	0.5	0	10.73	0	0
384	0	78	0	0	1	1	1	1	0	1	0	1	1	1	0	0	1	0	1	22	1.79	0	1.87	0	0.3	0	14.75	0	0
385	1	47	0	0	0	0	0	1	1	0	0	0	0	1	0	0	1	1	1	11	2.16	0	2.27	0	1.1	0	15.94	0	0
386	0	43	0	0	0	0	1	1	0	1	0	1	0	1	0	0	0	0	0	15	0.64	0	1	0	0.7	0	11.48	0	0
387	0	48	0	0	1	0	0	0	1	0	0	1	0	1	1	0	0	0	0	10	1.42	0	0.93	0	0.4	0	16.35	1	1
388	0	69	0	0	0	0	1	1	0	1	0	0	1	1	0	0	0	0	0	15	2.04	0	1.87	0	0.4	0	11.02	0	0
389	0	47	0	0	0	0	1	1	1	1	0	0	1	2	1	0	0	0	0	7	0.68	0	0.86	0	0.4	0	13.1	0	0
390	0	66	0	0	0	0	0	1	1	0	1	0	0	1	1	0	0	0	0	17	4.18	0	1.8	0	0.3	0	11.02	0	0
391	1	57	0	0	1	1	0	0	0	0	0	1	0	1	1	0	0	0	0	9	1.74	0	2.06	0	1.1	0	20.91	1	1
392	1	61	0	0	0	0	0	0	0	1	0	0	0	1	0	0	0	0	0	8	3.14	0	2.22	0	0.5	0	11.14	0	0
393	1	48	0	0	1	0	0	1	0	1	0	1	1	2	0	0	0	0	1	15	2.04	0	0.85	0	0.5	0	14.82	0	0
394	1	64	0	0	1	1	1	1	1	1	0	1	1	2	0	0	0	0	0	16	1.56	0	1.97	0	1.1	0	21.38	1	1
395	1	73	0	0	1	0	0	1	1	0	0	0	0	1	0	0	0	0	0	22	2.13	0	1.73	0	1.3	0	11.62	0	0
396	0	48	0	0	0	0	0	1	0	1	0	1	1	2	0	0	0	1	0	15	1.55	0	0.87	0	0.6	0	8.06	0	0
397	1	68	0	0	1	0	0	1	1	0	0	1	1	2	0	0	1	0	1	14	10.32	1	2.67	0	0.7	0	12.13	0	1
398	0	53	0	0	0	0	0	1	1	1	0	1	1	2	0	0	0	0	0	18	2.35	0	1.5	0	0.6	0	12.28	0	0
399	0	36	0	0	0	0	0	1	1	0	0	0	1	3	0	0	0	0	0	5	0.5	0	1.4	0	0.5	0	19.41	1	1
400	0	63	0	0	0	0	1	0	0	1	0	0	1	1	0	0	1	0	1	13	8.91	1	1.1	0	0.4	0	12.66	0	1
401	1	75	1	0	1	1	1	1	1	1	0	0	1	1	0	0	0	0	0	11	4.37	0	2.36	0	1.1	0	13.17	0	0
402	0	43	0	0	0	0	0	0	1	1	0	1	0	1	0	0	0	0	0	9	1.61	0	1.21	0	0.4	0	11.25	0	0
403	1	55	0	0	1	0	0	1	0	1	0	0	0	1	0	0	0	0	1	11	1.67	0	1.35	0	0.8	0	17.02	1	1
404	0	33	0	0	0	0	0	1	0	0	0	0	1	3	1	0	0	0	0	10	0.96	0	0.85	0	0.7	0	13.54	0	0
405	0	55	0	0	0	0	0	1	1	1	0	0	1	3	0	0	1	0	1	15	2.53	0	1.25	0	0.9	0	17.85	1	1
406	1	55	0	0	1	1	0	0	1	0	0	1	1	1	0	0	1	0	0	29	2.44	0	1.75	0	0.4	0	15.25	0	0
407	1	68	0	0	0	1	0	0	1	1	1	0	0	1	0	0	1	0	1	23	3.31	0	3.67	1	1.6	1	15.55	0	1
408	0	61	0	0	1	0	0	1	1	1	0	0	1	1	0	1	1	0	0	10	1.43	0	0.94	0	0.4	0	12.62	0	0
409	0	57	0	0	1	0	1	1	1	1	0	1	1	3	0	0	0	0	0	8	3.21	0	1.71	0	0.6	0	12.56	0	0
410	0	42	0	0	0	0	1	1	0	1	0	0	0	1	0	1	0	0	1	14	0.7	0	1.3	0	0.4	0	10.53	0	0
411	0	65	0	0	0	0	1	1	1	0	1	0	0	1	0	0	1	0	0	30	2.49	0	2.8	0	0.6	0	12.35	0	0
412	0	69	0	0	0	0	1	1	1	1	0	1	1	1	0	0	1	0	1	14	1.68	0	3.15	0	0.8	0	13.23	0	0
413	0	64	0	0	0	0	0	1	0	1	0	0	1	2	0	0	0	0	1	15	0.86	0	1.38	0	0.6	0	13.65	0	0
414	1	67	0	0	1	0	1	0	1	1	0	0	1	3	0	0	1	0	0	6	2.28	0	1.81	0	1.1	0	9.35	0	0
415	1	70	0	0	0	0	0	1	0	1	0	1	1	3	0	0	0	0	1	17	2.22	0	1.26	0	0.9	0	14.2	0	0
416	0	70	0	0	0	0	0	1	1	0	0	1	1	3	0	0	1	0	0	10	0.8	0	1.53	0	0.5	0	12.04	0	0
417	0	67	0	0	0	0	0	1	1	1	0	0	1	2	0	0	1	0	1	15	4.75	0	1.96	0	0.3	0	14.2	0	0
418	0	56	0	0	0	0	0	0	1	0	0	0	0	1	1	0	0	0	0	14	1.88	0	2.07	0	0.9	0	12.77	0	0
419	0	56	0	0	0	0	1	1	1	1	0	0	1	3	0	0	0	0	0	8	2.18	0	0.92	0	0.5	0	12.27	0	0
420	1	46	1	0	1	0	0	1	0	1	0	0	0	1	0	0	1	0	0	24	3.11	0	2.42	0	0.8	0	11.32	0	0
421	0	45	0	0	0	0	0	1	0	1	0	0	0	2	0	0	0	0	0	12	1.56	0	1.3	0	0.6	0	23.51	1	1
422	0	45	0	0	0	0	0	1	0	1	0	0	0	2	0	0	0	0	0	18	1.56	0	1.3	0	0.6	0	23.51	1	1
423	0	48	0	0	0	0	1	0	0	0	0	0	0	1	0	0	1	0	0	20	1.33	0	2.6	0	0.7	0	15.59	0	0
424	0	70	0	0	0	0	0	1	1	1	0	0	1	2	0	0	0	0	1	24	3.67	0	1.66	0	0.3	0	12.4	0	0
425	0	67	0	0	0	0	0	0	1	0	0	0	0	1	0	1	0	1	0	11	1.45	0	1.37	0	0.5	0	14.8	0	0
426	1	63	0	0	1	0	0	0	1	0	1	0	0	1	0	0	0	0	0	29	1.52	0	3.08	0	0.8	0	15.58	0	0
427	0	67	0	0	0	0	0	0	1	0	0	0	0	1	1	0	0	0	0	17	3.51	0	1.35	0	1	0	16.57	1	1
428	1	69	0	0	1	1	0	0	1	0	1	1	1	1	0	0	1	0	1	22	3.79	0	3.24	0	3.2	1	11.68	0	1
429	0	61	0	0	0	0	1	1	0	1	0	0	1	1	0	0	0	0	1	11	1.91	0	1.23	0	0.7	0	8.97	0	0
430	0	43	0	0	0	0	0	1	0	1	0	1	0	3	1	0	0	0	0	10	1.25	0	1.16	0	0.5	0	8.66	0	0
431	1	65	0	0	1	1	1	0	0	0	1	0	0	1	0	0	1	1	0	22	2.42	0	1.49	0	0.9	0	11.84	0	0
432	0	30	0	0	0	0	0	0	0	0	0	0	0	1	1	0	0	0	0	10	2.33	0	0.74	0	0.6	0	12.66	0	0
433	0	61	0	0	0	0	1	1	0	1	0	1	1	2	0	0	1	0	0	19	1.48	0	1.15	0	0.4	0	11.95	0	0
434	0	46	0	0	0	0	0	0	1	1	0	1	1	3	0	0	0	0	1	14	1.1	0	4.29	1	1.6	1	11.54	0	1
435	0	56	0	0	0	0	1	1	1	1	1	0	0	1	0	0	0	0	0	27	3.25	0	1.22	0	1	0	15.11	0	0
436	1	40	0	0	1	1	0	1	1	0	1	1	0	1	1	0	0	0	1	9	3.5	0	1.41	0	0.9	0	18.81	1	1
437	1	68	0	0	0	0	1	0	1	0	0	0	0	1	0	0	0	0	0	9	4.77	0	1.62	0	0.9	0	13.9	0	0
438	1	59	0	1	0	0	0	0	0	0	0	1	0	1	1	0	0	0	0	8	4.95	0	2.51	0	0.8	0	13.55	0	0
439	1	78	0	0	1	0	0	0	1	0	1	0	1	1	0	1	1	0	0	25	2.93	0	2.5	0	1.2	0	8.46	0	0
440	1	82	0	0	1	1	0	0	0	0	1	0	1	1	0	1	0	0	0	18	10.64	1	3.4	1	0.9	0	12.58	0	1
441	0	44	0	0	0	0	0	0	1	0	0	0	0	1	1	0	0	1	0	18	1.82	0	1.82	0	0.5	0	8.97	0	0
442	0	54	0	0	0	0	0	0	1	1	0	0	1	2	0	0	0	0	1	28	2.88	0	1.31	0	0.9	0	10.95	0	0
443	1	64	0	0	0	0	1	1	1	0	0	0	1	2	0	0	1	0	0	24	1.74	0	1.46	0	0.5	0	8.77	0	0
444	0	69	0	0	0	0	0	0	1	1	0	0	1	3	0	0	0	0	0	13	1.97	0	2.3	0	0.8	0	10.21	0	0
445	1	54	0	0	0	0	0	1	0	1	0	1	1	3	0	0	0	0	0	8	2.16	0	1.34	0	0.9	0	7.78	0	0
446	0	63	0	1	0	0	0	1	1	1	0	0	1	3	0	0	0	0	0	6	2.68	0	3.1	0	0.4	0	8.36	0	0
447	0	66	0	0	0	0	0	1	0	1	0	0	1	3	0	0	0	0	0	9	1.76	0	1.81	0	0.5	0	17.31	1	1
448	0	55	0	1	0	0	0	1	0	1	1	1	1	3	0	0	1	0	1	14	10.96	1	2.24	0	0.4	0	11.9	0	1
449	1	64	0	0	1	1	0	1	1	1	0	1	1	3	0	0	0	0	0	10	1.78	0	1.99	0	0.5	0	14.04	0	0
450	1	73	0	0	1	1	0	0	1	1	1	1	1	1	0	1	1	0	1	24	3.69	0	4.21	1	1.3	0	17.24	1	1
451	1	51	0	0	1	1	0	0	0	1	0	1	0	1	0	0	1	1	0	12	2.31	0	3.12	0	0.8	0	15.64	0	0
452	0	37	0	0	1	0	0	1	0	1	0	0	1	1	0	1	0	0	1	27	2.95	0	2.64	0	0.6	0	36.91	1	1
453	1	44	0	0	1	0	0	0	1	0	0	0	0	1	1	0	0	0	0	8	2.14	0	0.88	0	0.5	0	29.24	1	1
454	1	56	0	0	1	1	0	0	1	1	1	0	0	1	0	0	1	0	0	24	7.24	1	3.32	1	0.9	0	12.69	0	1
455	0	61	0	0	0	0	0	1	0	1	1	0	1	1	0	0	1	0	1	30	2.43	0	3.34	1	1.1	0	12.06	0	1
456	1	61	0	0	0	1	0	1	1	0	0	1	1	2	0	0	0	0	0	12	1.39	0	2.77	0	1	0	12.58	0	0
457	1	58	0	0	1	0	0	0	1	0	0	0	0	1	1	0	0	0	0	19	1.37	0	0.85	0	1.6	1	29.42	1	1
458	1	54	0	0	0	0	1	1	1	0	0	0	1	2	0	1	0	0	0	29	2.78	0	1.18	0	0.2	0	9.25	0	0
459	1	64	0	0	1	0	0	0	0	1	0	0	1	1	0	1	0	0	0	28	5.21	1	2.58	0	0.9	0	11.46	0	1
460	1	50	0	1	1	0	1	0	1	1	0	0	1	2	0	0	0	0	1	25	1.77	0	1.8	0	1.2	0	8.08	0	0
461	0	53	0	0	0	0	0	1	0	1	0	0	1	3	0	0	0	0	0	18	2.41	0	1.49	0	0.7	0	10.42	0	0
462	0	66	0	0	0	0	0	1	0	1	0	1	0	3	1	0	0	0	0	11	1.25	0	3.88	1	1	0	9.13	0	1
463	0	66	0	0	0	0	0	1	0	1	0	0	0	3	0	0	0	0	0	11	1.25	0	3.88	1	1	0	9.13	0	1
464	0	53	0	0	0	0	0	1	1	1	0	0	0	3	0	0	0	0	0	8	0.98	0	1.92	0	1.4	0	7.95	0	0
465	0	66	0	0	0	0	0	0	1	1	0	0	0	1	1	0	0	0	0	20	1.23	0	2.04	0	0.4	0	13.47	0	0
466	1	57	0	0	1	0	1	1	1	1	0	0	1	3	1	0	0	0	0	30	3.09	0	0.81	0	0.9	0	12.16	0	0
467	1	72	0	0	1	0	0	0	0	0	0	0	1	1	0	0	1	0	1	11	3.2	0	3.92	1	1.5	0	13.58	0	1
468	1	63	0	0	1	1	0	0	0	1	1	1	1	1	0	0	0	0	0	9	5.27	1	2.01	0	0.9	0	11.55	0	1
469	0	62	0	0	0	0	0	1	1	0	0	0	1	1	0	0	1	0	1	14	4.8	0	4.71	1	0.7	0	13.92	0	1
470	0	73	0	1	0	0	0	0	1	1	1	0	1	1	0	0	1	0	1	29	1.29	0	1.33	0	0.5	0	21.37	1	1
471	1	71	0	0	0	0	1	1	1	1	0	0	0	3	0	0	1	0	1	13	3.93	0	1.53	0	0.9	0	13.41	0	0
472	0	61	0	0	0	0	0	0	1	0	0	0	1	1	0	0	1	0	1	14	1.56	0	1.74	0	1	0	57.24	1	1
473	0	68	0	0	0	0	0	0	0	0	1	0	1	1	0	0	0	0	0	18	0.94	0	1.03	0	0.9	0	11.6	0	0
474	0	55	0	0	0	0	0	1	0	0	0	0	1	2	0	0	1	0	0	11	1.97	0	1.02	0	0.9	0	13.79	0	0
475	0	53	0	0	0	0	0	1	1	1	0	1	1	3	0	0	0	0	0	12	0.98	0	1.65	0	1.2	0	16.02	0	0
476	1	36	0	0	0	1	0	0	1	0	1	1	0	1	1	0	0	0	0	15	1.35	0	2.81	0	0.6	0	13.7	0	0
477	0	52	0	0	0	0	0	0	1	1	0	0	0	1	0	0	0	0	0	22	4.84	0	1.53	0	0.9	0	12.77	0	0
478	0	54	0	0	0	0	0	0	0	1	0	0	0	1	1	0	0	0	0	10	1.08	0	1.08	0	1.8	1	10.35	0	1
479	0	57	0	0	0	0	0	1	0	0	0	0	1	1	0	0	1	0	1	27	1.64	0	2.79	0	1.1	0	19.97	0	0
480	0	84	0	0	0	0	0	1	0	1	0	0	1	2	0	0	1	0	1	30	3.64	0	2.77	0	0.7	0	11.91	0	0
481	1	52	0	0	1	0	0	1	1	1	1	0	1	2	0	0	0	0	0	13	1.31	0	2.07	0	0.8	0	21.13	1	1
482	1	65	0	0	1	1	1	0	1	0	0	0	1	1	0	0	1	0	1	28	2.64	0	3.41	1	1.4	0	15.18	0	1
483	1	62	0	0	1	1	1	1	0	1	0	0	0	1	0	0	1	0	0	8	9.09	1	3.99	1	1.4	0	13.69	0	1
484	0	68	0	0	0	0	0	0	1	0	0	0	0	1	0	0	1	0	0	9	2.53	0	0.75	0	0.6	0	16.69	1	1
485	0	68	0	0	0	0	0	0	1	0	0	0	0	1	0	0	1	0	0	9	2.53	0	0.75	0	0.6	0	16.69	1	1
486	1	65	0	0	1	1	0	1	1	1	0	1	1	3	0	0	0	0	0	9	2.46	0	0.8	0	2	1	25.13	1	1
487	0	49	0	0	0	0	0	0	0	0	0	0	0	1	0	0	0	0	0	12	1.05	0	1.61	0	0.7	0	15.08	0	0
488	0	69	0	0	1	0	1	1	1	1	1	0	1	1	0	0	1	0	1	17	2.04	0	0.83	0	0.4	0	14.29	0	0
489	1	55	0	0	0	0	0	0	0	0	0	0	1	1	0	1	1	0	1	20	1.23	0	2.29	0	0.9	0	16.67	0	0
490	1	50	0	0	1	0	0	0	1	0	0	0	0	1	1	0	0	0	0	18	9.23	1	1.24	0	0.6	0	12.21	0	1
491	0	62	0	0	0	0	0	1	1	0	0	0	1	3	0	0	0	0	0	15	1.36	0	1.92	0	0.9	0	11.34	0	0
492	0	53	0	0	0	0	0	0	0	0	1	0	0	2	0	0	0	1	0	13	0.85	0	2.03	0	1	0	15.74	0	0
493	0	60	0	0	0	0	1	1	0	0	0	1	1	3	0	0	0	0	0	9	3.66	0	1.09	0	1.3	0	11.17	0	0
494	0	73	0	0	0	0	0	0	0	0	0	0	1	1	0	0	0	0	1	22	1.27	0	1.19	0	0.5	0	13.94	0	0
495	0	67	0	0	0	0	1	0	1	1	0	0	1	2	0	1	0	0	0	9	1.31	0	0.78	0	0.8	0	13.43	0	0
496	1	64	0	0	1	1	0	1	1	1	0	0	1	3	0	0	0	0	0	13	3.27	0	1.21	0	1.3	0	13.9	0	0
497	0	52	0	0	0	0	0	1	1	1	0	0	1	3	0	0	0	0	0	9	2.11	0	1.48	0	1.2	0	13.85	0	0
498	0	60	0	0	0	1	0	0	0	0	0	0	0	1	0	0	0	0	0	9	1.4	0	3.05	0	0.7	0	14	0	0
499	0	60	0	0	0	1	0	0	0	0	0	0	0	1	0	0	0	0	1	8	1.4	0	3.05	0	0.7	0	14	0	0
500	1	56	0	0	1	0	0	0	0	1	1	0	0	1	0	0	0	0	0	20	2.48	0	3.36	1	0.8	0	12.41	0	1
501	0	64	0	0	0	0	0	1	1	0	0	0	1	3	0	0	0	0	0	13	1.03	0	1.73	0	0.7	0	12.11	0	0
502	0	67	0	0	0	0	0	1	1	1	0	0	1	3	0	0	0	0	0	12	1.73	0	1.02	0	0.6	0	12.77	0	0
503	0	63	0	1	0	0	1	1	1	1	0	0	1	1	0	1	0	0	0	22	49.16	1	1.56	0	0.5	0	13.68	0	1
504	0	67	0	0	0	0	0	1	0	1	0	0	1	2	0	0	0	0	0	14	1.34	0	1.75	0	0.5	0	19.08	1	1
505	0	67	0	0	0	0	0	0	1	1	0	0	1	3	0	0	0	0	0	7	1.09	0	1.35	0	0.8	0	10.87	0	0
506	1	66	0	0	0	0	0	0	0	0	0	0	0	1	1	0	0	0	0	7	1.53	0	1.77	0	0.8	0	14.38	0	0
507	1	66	0	0	0	0	0	0	0	0	0	1	0	1	0	0	0	0	0	7	1.53	0	1.77	0	0.8	0	14.38	0	0
508	0	56	0	0	1	0	0	1	1	1	0	0	1	3	0	0	0	0	0	10	1.75	0	1.88	0	0.7	0	12.04	0	0
509	1	64	0	0	1	1	1	1	0	0	1	0	1	2	0	1	0	0	0	22	0.86	0	2.41	0	0.6	0	11.01	0	0
510	0	58	0	0	1	0	1	1	1	1	0	0	1	1	0	0	0	0	0	10	4.31	0	2.87	0	0.5	0	15.52	0	0
511	1	62	0	0	1	0	0	1	1	1	0	0	1	2	0	0	0	0	1	14	4.58	0	1.64	0	1.3	0	21.05	1	1
512	0	67	0	0	0	0	1	0	1	1	0	0	1	1	0	1	1	0	1	28	0.92	0	2.83	0	1	0	11.49	0	0
513	0	49	0	0	0	0	0	1	1	1	0	0	1	2	0	1	0	0	1	15	1.61	0	1.64	0	1.8	1	12.17	0	1
514	0	66	0	0	0	0	1	1	1	1	0	0	1	2	0	0	0	0	0	25	3.4	0	1.3	0	1	0	16.71	1	1
515	0	62	0	0	0	0	0	1	1	1	0	0	1	3	0	0	0	0	0	7	2.15	0	1.94	0	0.5	0	11.2	0	0
516	0	54	0	0	0	0	0	0	1	0	0	0	0	1	0	0	0	0	0	12	1.12	0	1.78	0	12	1	15.79	0	1
517	1	69	0	0	1	1	0	0	1	1	1	1	0	1	0	0	1	0	0	30	5.94	1	2.84	0	2.4	1	17.16	1	1
518	1	57	0	0	1	1	0	0	1	1	0	0	1	1	0	0	1	0	1	15	5.94	1	2.84	0	2.4	1	17.16	1	1
519	0	62	0	0	0	0	1	1	0	0	0	0	1	2	0	0	0	0	0	25	2.37	0	2.41	0	0.3	0	21.5	1	1
520	0	66	0	0	0	0	0	1	0	1	0	0	1	1	0	0	0	0	0	13	1.4	0	4.03	1	0.4	0	8.65	0	1
521	1	58	0	0	1	1	1	1	0	1	0	0	1	1	0	0	1	0	1	26	5.67	1	1.44	0	0.8	0	10.03	0	1
522	1	64	0	0	0	0	0	0	0	0	0	1	1	1	0	1	1	0	1	30	1.8	0	6.4	0	1.3	0	10.52	0	0
523	0	60	0	0	0	0	0	0	1	0	0	0	0	1	0	0	0	0	0	13	1.27	0	1.96	0	0.7	0	8.55	0	0
524	0	72	0	0	0	0	1	0	0	0	0	1	1	3	1	0	0	0	0	16	1.09	0	2.02	0	0.7	0	9.52	0	0
525	0	65	0	0	0	0	0	0	1	1	0	0	0	1	0	1	0	1	0	18	1.69	0	1.79	0	1.1	0	12.94	0	0
526	0	65	0	0	0	0	0	0	1	1	0	0	0	1	1	1	0	1	1	18	1.69	0	1.79	0	1.1	0	12.94	0	0
527	1	58	0	1	0	1	0	1	1	1	0	0	0	1	0	0	1	1	1	24	3.32	0	1.98	0	0.8	0	8.13	0	0
528	0	59	0	0	1	1	0	0	0	0	0	0	0	1	0	0	0	0	0	16	3.07	0	1.39	0	1.2	0	13.48	0	0
529	0	59	0	0	1	1	0	0	0	0	0	0	0	1	1	0	0	0	0	22	3.07	0	1.39	0	1.2	0	13.48	0	0
530	1	53	0	0	1	0	0	0	1	1	1	0	1	1	0	1	1	0	0	10	2.18	0	2.82	0	1.2	0	10.26	0	0
531	0	53	0	0	1	0	0	0	1	0	0	0	1	3	0	0	0	0	0	9	0.98	0	2.24	0	0.5	0	13.53	0	0
532	0	64	0	0	0	0	1	1	1	0	0	1	1	2	0	0	1	0	1	28	1.14	0	2.16	0	0.7	0	18.74	1	1
533	1	69	0	1	1	0	1	1	1	0	0	1	1	1	0	1	1	0	1	23	11.39	1	6.19	1	0.9	0	11.08	0	1
534	1	61	0	0	1	1	1	0	1	0	0	0	0	1	1	1	0	0	0	22	5.95	1	1.49	0	0.6	0	9.81	0	1
535	1	62	0	0	1	0	1	1	1	0	0	1	1	2	0	0	0	0	1	8	2.2	0	1.79	0	1.8	1	7.14	0	1
536	0	51	0	0	0	0	0	1	1	1	0	1	1	2	0	0	1	0	0	10	1.03	0	0.82	0	0.4	0	8.76	0	0
537	0	67	0	0	1	0	0	0	0	1	0	0	1	2	0	0	0	0	0	17	1.62	0	1.13	0	0.7	0	12.48	0	0
538	0	66	0	0	0	0	0	0	1	0	0	0	0	1	1	0	0	0	0	12	1.32	0	0.98	0	0.7	0	6.89	0	0
539	1	54	0	1	0	0	1	1	1	1	0	1	1	3	0	0	0	0	0	26	3.31	0	1.27	0	0.7	0	12.43	0	0
540	0	65	0	0	0	0	1	1	1	0	0	1	1	1	0	0	0	0	0	26	2.86	0	2.91	0	0.6	0	7.28	0	0
541	0	55	0	0	0	0	0	1	1	0	0	0	1	3	0	0	0	0	0	13	3.11	0	2.56	0	0.7	0	7.2	0	0
542	1	62	0	0	1	1	1	0	1	1	0	1	1	1	0	0	1	0	1	24	5.92	1	2.2	0	0.7	0	5.5	0	1
543	1	72	0	0	0	0	1	1	1	1	0	0	1	3	0	0	0	0	0	21	3.02	0	2.74	0	1.5	0	10.16	0	0
544	0	33	0	0	0	0	0	1	1	0	0	0	1	3	1	0	0	0	0	8	0.7	0	1.04	0	0.9	0	27.06	1	1
545	0	73	0	0	0	1	0	0	0	0	0	0	0	3	0	0	0	0	0	6	1.24	0	1.33	0	1	0	14.27	0	0
546	1	56	0	0	0	1	1	1	0	1	1	0	1	1	0	0	1	0	0	25	1.25	0	2.28	0	1	0	12.58	0	0
547	1	64	0	0	1	0	0	0	1	0	0	0	0	1	0	0	0	0	0	30	2.23	0	0.78	0	0.6	0	12.82	0	0
548	1	60	0	0	0	0	0	0	1	0	0	0	1	2	0	0	0	0	1	8	1.99	0	0.77	0	0.6	0	16.06	0	0
549	1	71	0	0	0	1	1	1	1	1	0	1	0	1	0	0	0	0	0	25	3.37	0	2.94	0	0.9	0	6.57	0	0
550	1	61	0	0	0	0	0	0	0	1	0	1	0	1	0	0	0	0	0	20	6.39	1	1.78	0	0.9	0	9.64	0	1
551	0	64	0	0	0	0	0	0	1	0	1	0	1	2	0	0	0	0	1	10	0.93	0	2.1	0	1.1	0	13.58	0	0
552	0	63	0	0	0	0	0	0	1	0	0	0	1	2	0	0	0	0	0	6	0.93	0	2.1	0	1.1	0	13.58	0	0
553	0	70	0	0	0	0	1	1	0	1	0	0	1	2	0	0	0	0	1	30	2.51	0	1.9	0	0.3	0	13.01	0	0
554	0	55	0	0	0	0	0	0	0	0	0	0	0	2	0	0	0	0	1	12	1.55	0	1.43	0	0.6	0	20.61	1	1
555	0	63	0	0	0	0	0	0	1	1	0	0	0	1	1	1	0	0	0	7	2.87	0	1.1	0	0.6	0	14.97	0	0
556	0	66	0	0	0	0	0	1	1	0	0	0	1	2	0	0	0	0	1	16	1.31	0	1.06	0	0.4	0	13.18	0	0
557	1	65	0	0	0	1	0	0	1	1	0	0	1	3	0	0	0	0	0	12	1.17	0	1.66	0	0.7	0	43.08	1	1
558	0	59	0	1	0	0	0	1	1	1	0	0	0	3	0	0	0	0	0	5	1.58	0	1.4	0	0.7	0	18.48	1	1
559	1	68	0	0	0	0	1	1	1	0	0	0	1	3	0	0	0	0	1	18	3.35	0	1.35	0	1.2	0	17.03	1	1
560	0	44	0	0	0	0	0	1	0	1	0	0	1	2	0	1	0	0	1	19	0.99	0	0.96	0	1.7	0	19.66	1	1
561	0	73	0	0	0	0	0	1	1	1	1	0	1	1	0	0	1	0	1	22	3.15	0	2.29	0	4.7	1	15.04	0	1
562	0	69	0	0	0	0	1	1	1	0	0	1	1	3	0	0	0	0	1	11	1.87	0	1.85	0	0.6	0	9.44	0	0
563	1	60	0	0	1	0	0	0	0	0	0	0	1	1	0	1	1	0	1	22	4.49	0	2.99	0	1	0	13.68	0	0

## Sheet: Sheet2
NOTE
Gender	male=1	female=0
Age at diagnosis	years
Family history of lung cancer	Y = 1	N = 0
History of cancer other than lung	Y = 1	N = 0
Active or former smoker	Y = 1	N = 0
Emphysema or COPD	Y = 1	N = 0
vacuole or air bronchogram	Y = 1	N = 0
intra-nodular vascularity	Y = 1	N = 0
Nodule location,Right or Left	Y = 1	N = 0
Nodule location, Upper or non-upper	Y = 1	N = 0
lymphadenopathy	Y = 1	N = 0
Multiple nodules	Y = 1	N = 0
Pathological results	cancer=1	benign=0
Nodule type	1=Solid	2=Part-solid	3=Non-solid
Margin,Smooth	Y = 1	N = 0
Lobulation	Y = 1	N = 0
Spiculated	Y = 1	N = 0
Calcification	Y = 1	N = 0
Pleural indentation	Y = 1	N = 0
Nodule diameter (mm)	number
CEA (ng/ml)	number
CEA Elevated	Y = 1	N = 0
CYFRA21-1 (ng/ml)	number
CYFRA21-1 Elevated	Y = 1	N = 0
SCC (μg/L)	number
SCC Elevated	Y = 1	N = 0
NSE (ng/ml)	number
NSE Elevated	Y = 1	N = 0
Elevated of tumor markers	one or more = 1	N = 0
CEA > 5.0 ng/mL, CYFRA 21–1 >3.3 ng/mL, SCCA >1.5 μg/L, and NSE > 16 ng/mL were set as elevated tumor markers.
