# Supplementary material for: Prediction Model for Lung Cancer in High-Risk Nodules Being Considered for Resection: Development and Validation in a Chinese Population
Source: Front Oncol. 2021 Sep 24;11:700179. doi: 10.3389/fonc.2021.700179 (PMC8500307; doi:10.3389/fonc.2021.700179)
Supplement: Supplementary file 2 [file Table_2.xlsx]

## Sheet: Sheet1
Patient No.	Gender	Age at diagnosis	Family history of lung cancer	History of cancer other than lung	Active or former smoker	Emphysema or COPD	vacuole or air bronchogram	intra-nodular vascularity	Nodule location,Right or Left	Nodule location, Upper or non-upper	lymphadenopathy	nudules count	Multiple nodules	Pathological results	Nodule type	Margin,Smooth	Lobulation	Spiculated	Calcification	Pleural indentation	Nodule diameter (mm)	CEA (ng/ml)	CEA Elevated	CYFRA21-1 (ng/ml)	CYFRA21-1 Elevated	SCC (μg/L)	SCC Elevated	NSE (ng/ml)	NSE Elevated	Elevated of tumor markers
1	0	60	0	0	0	0	0	1	1	0	0	1	0	1	1	0	0	0	0	0	20	1.5	0	1.9	0	0.8	0	10.86	0	0
2	1	68	0	0	1	1	0	0	1	1	0	6	0	0	1	0	1	1	0	0	13	2.72	0	2.66	0	0.5	0	11.24	0	0
3	0	62	0	0	0	0	0	1	0	0	0	1	0	1	2	0	0	1	0	0	11	1.3	0	1.64	0	0.8	0	17.93	1	1
4	0	58	0	0	0	0	1	1	1	1	0	1	1	1	3	0	0	0	0	0	9	2.42	0	1.11	0	1.1	0	13.36	0	0
5	0	59	0	0	0	0	1	1	1	0	1	13	0	1	2	0	0	0	0	0	13	1.33	0	4.45	1	0.9	0	14.11	0	1
6	0	75	0	0	0	0	0	1	0	1	0	1	0	1	2	0	0	0	0	0	19	3.27	0	2.74	0	0.8	0	5.65	0	0
7	1	50	0	0	1	0	0	1	0	1	0	3	0	0	2	0	0	0	0	0	13	2.03	0	2.11	0	0.9	0	11.76	0	0
8	0	59	0	0	0	0	0	1	0	1	0	1	0	1	3	0	0	0	0	0	11	1.72	0	1.6	0	0.7	0	11.06	0	0
9	1	71	0	0	1	1	0	0	1	0	0	1	0	0	1	0	0	1	1	1	14	0.76	0	0.75	0	0.5	0	13.22	0	0
10	0	62	0	0	0	0	1	1	1	1	1	1	1	1	2	1	0	0	0	0	28	2.06	0	3	0	0.5	0	17.66	1	1
11	1	48	0	0	0	0	0	1	1	0	0	1	0	0	1	0	0	1	0	0	11	2.32	0	1.15	0	0.9	0	11.94	0	0
12	1	64	0	0	0	0	1	1	0	0	1	4	0	1	1	0	1	1	0	1	17	3.87	0	1.45	0	0.9	0	14.84	0	0
13	0	64	0	0	0	0	0	1	1	1	0	1	0	1	3	0	0	0	0	0	11	1.03	0	2.06	0	0.7	0	19.59	1	1
14	1	68	0	0	1	1	1	0	1	1	0	1	1	1	2	0	0	0	0	1	18	2.06	0	1.46	0	2.7	1	16.34	1	1
15	0	74	0	0	0	0	1	1	1	1	0	1	1	1	2	0	0	0	0	1	17	3.39	0	1.73	0	0.6	0	23.86	1	1
16	0	70	0	0	0	0	0	1	1	1	1	4	0	1	3	0	0	0	0	0	12	2.47	0	2.63	0	0.7	0	22.49	1	1
17	1	55	0	0	0	1	0	1	1	1	0	1	1	1	3	0	0	0	0	0	10	2.28	0	1.75	0	0.8	0	13.28	0	0
18	0	48	0	0	0	0	0	1	1	0	0	1	0	1	3	0	0	0	0	1	9	0.9	0	1.77	0	0.7	0	12.1	0	0
19	1	51	0	0	1	0	1	0	1	0	0	1	0	0	1	0	0	0	0	0	30	3.61	0	1.99	0	0.4	0	17.58	1	1
20	1	26	0	0	0	0	1	1	1	1	1	1	0	0	1	0	0	0	0	0	22	1.19	0	3.02	0	2.9	1	13.96	0	1
21	1	73	0	0	1	0	1	0	0	1	0	4	0	1	1	0	0	1	0	1	13	3.05	0	2.29	0	0.7	0	13.22	0	0
22	0	49	0	0	0	0	0	0	1	0	0	1	0	0	1	1	0	0	0	0	10	1.11	0	1.5	0	0.3	0	14.74	0	0
23	1	59	0	0	0	0	0	0	0	1	0	3	0	1	2	0	0	1	0	0	20	2.95	0	2.02	0	1	0	14.38	0	0
24	1	72	0	0	0	0	0	1	0	0	0	1	0	1	2	0	0	0	0	1	14	2.6	0	1.45	0	1.2	0	13.09	0	0
25	0	65	0	0	0	0	0	1	1	1	0	1	0	1	3	0	0	0	0	0	17	0.71	0	1.92	0	0.7	0	11.59	0	0
26	0	50	0	0	1	0	0	1	1	0	0	2	0	1	1	0	0	1	0	0	27	2.1	0	1.24	0	0.6	0	50.61	1	1
27	0	47	0	0	0	0	0	1	0	0	0	2	0	1	3	1	0	0	0	0	7	1.88	0	1.34	0	0.7	0	11.03	0	0
28	1	66	0	0	1	0	1	0	1	1	0	3	0	1	1	0	0	1	0	1	8	2.16	0	3.88	1	0.8	0	11.08	0	1
29	0	55	0	0	0	0	0	0	0	1	0	1	1	0	3	1	0	0	0	0	5	1.82	0	0.69	0	1.1	0	21.76	1	1
30	0	45	0	0	0	0	0	0	0	1	0	2	0	0	1	0	0	0	1	0	20	1.03	0	0.89	0	1.1	0	14.95	0	0
31	0	47	0	0	0	0	0	1	1	1	0	1	0	0	2	0	0	0	0	0	14	1.3	0	1.82	0	0.6	0	10.43	0	0
32	0	70	0	0	0	0	1	1	1	1	0	1	1	1	3	0	0	0	0	0	18	2.25	0	1.28	0	0.6	0	12.36	0	0
33	1	60	0	0	1	0	1	1	1	1	0	1	0	1	2	0	0	0	0	1	9	1.69	0	1.14	0	0.2	0	21.18	1	1
34	0	69	0	0	0	0	1	1	1	1	0	1	1	1	2	0	0	0	0	0	18	4.21	0	1.66	0	0.5	0	12.99	0	0
35	1	72	0	0	0	0	0	0	0	1	1	2	0	0	1	0	0	0	0	0	12	2.25	0	1.35	0	1	0	11.86	0	0
36	1	62	0	0	1	0	1	1	1	0	0	1	1	1	3	0	0	0	0	0	17	1.96	0	1.43	0	0.7	0	15.68	0	0
37	0	73	0	0	0	0	1	1	1	1	0	1	0	1	2	0	0	0	0	0	19	1.48	0	2.98	0	0.8	0	11.03	0	0
38	0	75	0	0	0	0	0	0	0	1	1	1	0	1	1	0	0	1	0	1	25	2.94	0	1.2	0	0.6	0	11.25	0	0
39	0	65	0	0	0	0	0	1	0	0	0	1	0	1	1	0	0	1	0	1	21	1.67	0	2.42	0	1	0	16.77	1	1
40	0	67	0	0	1	0	1	1	1	1	0	1	0	1	1	0	0	1	0	1	30	1.46	0	1.79	0	0.5	0	12.98	0	0
41	0	56	0	0	0	0	0	0	1	1	0	1	0	1	2	0	1	1	0	0	20	2.97	0	1.37	0	0.9	0	28.6	1	1
42	1	49	0	0	1	1	0	0	1	0	0	3	0	0	1	1	0	0	0	0	9	8.23	1	2.17	0	1	0	17.73	1	1
43	1	56	0	0	1	1	0	0	1	0	1	5	1	0	1	0	0	0	0	0	24	8.71	1	5.29	1	1.6	1	23.46	1	1
44	1	67	0	0	1	0	0	0	0	0	1	1	0	1	1	0	0	0	0	0	15	1.65	0	1.81	0	0.9	0	13.61	0	0
45	1	56	0	0	1	0	1	1	1	0	0	1	1	1	2	0	0	1	0	0	11	0.56	0	2.21	0	0.8	0	13.24	0	0
46	0	54	0	0	0	0	0	1	0	1	0	1	0	1	3	1	0	0	0	0	12	1.67	0	1.59	0	1.3	0	14.93	0	0
47	1	69	0	1	0	1	0	0	0	1	0	1	0	0	2	0	0	1	0	0	12	3.48	0	3.47	1	0.8	0	13.04	0	1
48	1	68	0	0	1	0	0	0	1	0	0	1	0	0	1	1	0	0	0	0	12	2.87	0	2.11	0	1.1	0	15.14	0	0
49	1	65	0	0	1	1	0	0	0	0	1	1	0	1	1	0	1	0	0	1	11	4.77	0	3.45	1	1.7	1	13.38	0	1
50	1	64	0	0	1	0	0	0	1	1	0	1	0	1	1	0	0	1	0	0	9	1.95	0	2.08	0	1.3	0	13.77	0	0
51	1	61	0	0	1	0	0	1	1	0	0	1	0	1	1	0	0	1	0	1	22	2.82	0	1.87	0	0.5	0	15.14	0	0
52	0	58	0	0	0	0	1	1	1	1	0	1	1	1	3	0	0	0	0	0	10	1.29	0	1.66	0	0.6	0	8.28	0	0
53	0	65	0	0	0	0	0	0	1	0	0	1	0	0	1	1	0	0	1	0	14	2.04	0	3.86	1	1	0	11.75	0	1
54	1	55	0	0	1	1	0	0	0	1	0	1	1	0	1	0	0	1	0	0	12	6.49	1	1.81	0	1.8	1	16.86	1	1
55	0	58	0	0	0	0	0	1	1	0	0	3	0	1	3	0	0	0	0	0	7	0.95	0	1.15	0	0.7	0	14.54	0	0
56	1	76	0	0	1	0	1	0	1	1	0	1	0	0	1	0	0	0	1	0	11	1.92	0	1.94	0	1.8	1	16.66	1	1
57	0	67	0	0	0	0	0	0	1	0	0	1	0	1	1	0	0	0	0	1	10	1.39	0	1.25	0	0.6	0	14.72	0	0
58	1	64	0	0	1	0	0	1	1	1	0	3	1	1	3	0	0	0	0	0	18	2.72	0	1.06	0	0.9	0	17.36	1	1
59	0	61	0	0	0	0	1	0	0	1	0	1	0	0	2	0	0	1	0	0	7	1.24	0	2.93	0	0.5	0	13.9	0	0
60	1	56	0	0	1	0	0	0	1	0	0	1	0	0	1	1	1	0	0	0	28	1.5	0	1.71	0	0.7	0	17.41	1	1
61	1	21	0	0	0	0	0	0	0	0	1	1	1	0	1	0	0	1	0	0	12	0.63	0	1.53	0	0.9	0	19.79	1	1
62	1	48	0	0	1	0	0	0	1	1	0	1	1	0	3	0	0	0	0	0	13	2.74	0	0.95	0	0.6	0	16.45	1	1
63	0	68	0	0	1	1	1	1	1	0	1	4	0	1	1	0	1	1	0	1	24	4.93	0	2.24	0	0.6	0	14.6	0	0
64	1	64	0	0	0	0	0	1	1	1	1	3	0	1	2	0	0	0	0	1	13	1.92	0	2.41	0	1.1	0	11.54	0	0
65	1	63	0	0	1	1	1	0	1	0	1	1	0	1	1	0	1	1	0	1	28	1.28	0	1.57	0	1.3	0	21.61	1	1
66	0	74	0	0	0	0	0	1	1	1	0	1	0	1	1	0	0	1	0	1	16	1.97	0	1.57	0	0.7	0	12.35	0	0
67	1	49	0	0	0	0	0	0	0	0	0	5	0	0	1	1	1	0	0	0	9	3.03	0	1.38	0	1.3	0	13.79	0	0
68	0	66	0	0	0	0	1	1	1	0	0	3	1	1	2	0	0	1	0	1	25	0.9	0	2.31	0	1.1	0	13.95	0	0
69	0	51	0	0	0	0	0	0	0	0	0	1	0	1	1	0	1	0	0	0	27	1.77	0	2.48	0	0.7	0	14.46	0	0
70	0	59	0	0	0	0	0	1	0	1	0	5	0	0	3	0	0	0	0	0	7	1.37	0	2.66	0	0.3	0	15.23	0	0
71	0	73	0	0	0	0	0	0	0	0	0	1	0	0	1	0	0	0	0	0	16	7.93	1	2.56	0	0.2	0	13.62	0	1
72	0	47	0	0	0	0	1	1	1	0	0	1	0	1	1	0	0	0	0	1	14	5.54	1	1.71	0	1.1	0	17.42	1	1
73	1	59	0	0	1	1	0	0	0	0	0	1	0	0	1	0	0	0	0	0	19	1.28	0	1.65	0	0.9	0	11.39	0	0
74	1	36	0	0	1	0	1	1	1	1	0	1	0	1	1	0	0	1	0	0	25	1.54	0	1.71	0	0.7	0	11.39	0	0
75	1	54	0	0	0	0	0	1	0	0	0	1	0	1	2	0	0	1	0	1	13	3.06	0	1.7	0	0.9	0	10.57	0	0
76	1	78	0	0	0	1	0	1	1	1	1	1	0	1	1	0	0	1	0	0	7	2.06	0	2.09	0	0.7	0	15.11	0	0
77	1	49	0	0	0	0	1	1	1	0	0	1	1	1	2	0	1	1	0	0	18	1.14	0	2.49	0	0.9	0	25.3	1	1
78	1	73	0	0	1	1	1	0	0	0	1	1	0	1	1	0	0	0	0	0	20	3.43	0	3.33	1	1	0	25.06	1	1
79	0	55	0	0	0	0	0	1	1	1	0	1	0	1	2	0	0	0	0	0	15	1.48	0	1.44	0	0.4	0	10.72	0	0
80	1	69	0	0	1	1	0	0	0	0	0	4	0	0	1	1	1	0	0	0	10	3.98	0	0.8	0	0.9	0	9.83	0	0
81	0	74	0	0	0	0	0	1	1	1	0	1	0	1	2	0	0	1	0	1	10	2.46	0	0.97	0	0.4	0	26.6	1	1
82	0	58	0	0	0	0	0	0	0	0	0	1	0	0	3	0	0	0	0	0	5	2.27	0	0.96	0	1	0	15.43	0	0
83	1	59	0	0	0	1	0	0	1	0	0	1	0	1	2	0	1	1	0	0	12	4.28	0	2.1	0	0.8	0	34.34	0	0
84	0	67	0	0	0	0	1	1	1	0	0	1	0	1	3	0	0	0	0	0	22	2.28	0	1.29	0	0.3	0	16.47	1	1
85	1	58	0	0	1	1	0	0	1	0	1	1	1	1	1	0	1	1	0	1	30	5.01	1	2.25	0	0.8	0	14.46	0	1
86	1	49	0	0	1	0	1	1	1	0	0	4	0	1	2	0	0	0	0	0	13	0.98	0	3.07	0	0.7	0	11.85	0	0
87	0	57	0	0	0	0	1	0	1	0	0	3	0	0	1	1	0	0	0	0	9	1.06	0	1.59	0	0.4	0	11.8	0	0
88	1	56	0	0	1	1	0	0	1	0	0	2	0	0	1	0	0	1	0	0	20	5.44	1	3.03	0	0.5	0	9.88	0	1
89	0	41	0	0	0	0	1	1	0	1	0	1	0	1	1	0	1	1	0	1	21	2.29	0	1.49	0	0.9	0	11.16	0	0
90	1	71	0	0	1	0	0	1	1	1	0	1	0	1	2	0	0	0	0	0	15	8.3	1	2.31	0	1.4	0	17.59	1	1
91	0	61	0	0	0	0	0	1	1	0	0	4	0	1	2	0	0	1	0	1	18	1.94	0	1.49	0	0.5	0	9.42	0	0
92	1	69	0	0	1	1	1	0	1	1	0	9	1	0	2	0	0	0	0	0	29	2.08	0	4.3	1	8.4	1	11.66	0	1
93	0	51	0	0	0	1	1	0	1	1	0	1	0	0	1	0	0	0	0	0	12	0.66	0	1.25	0	0.6	0	14.89	0	0
94	0	67	0	1	1	0	0	1	1	0	1	1	0	1	1	0	0	0	0	1	16	2.26	0	3.85	0	0.8	0	15.42	0	0
95	1	68	0	0	1	0	0	0	1	0	0	1	0	0	1	1	0	0	0	0	24	3.13	0	1.62	0	0.8	0	12	0	0
96	1	77	0	0	1	1	1	1	0	1	1	1	0	1	1	0	0	1	0	0	24	1.59	0	3.74	1	2.3	1	12.45	0	1
97	1	75	0	0	1	0	0	0	1	0	0	1	0	1	1	0	0	1	0	0	16	78.34	1	3.73	1	1.3	0	11.25	0	1
98	0	61	0	0	0	0	0	1	1	1	0	1	0	1	3	0	0	1	0	0	12	0.99	0	1.72	0	1.3	0	20.5	1	1
99	0	66	0	0	0	0	1	1	0	1	0	1	0	1	2	0	0	0	0	0	19	1.24	0	1.56	0	0.8	0	14.4	0	0
100	1	66	0	0	1	1	0	0	1	0	1	1	0	1	1	0	0	1	0	1	30	2.18	0	1.35	0	0.3	0	14.25	0	0
101	0	36	0	0	0	0	1	0	1	0	0	1	0	0	1	0	0	0	0	0	26	1.93	0	1.91	0	0.5	0	13.4	0	0
102	1	67	0	0	1	0	0	0	1	0	0	1	0	1	1	0	1	1	0	1	20	2.41	0	5.79	0	0.7	0	17.16	1	1
103	1	64	0	0	1	0	0	1	1	0	0	1	0	1	1	0	1	1	0	0	15	3.74	0	3.58	1	0.9	0	12.84	0	1
104	1	57	0	0	0	1	0	1	1	1	0	1	0	0	3	0	0	0	0	0	20	2.49	0	1.48	0	0.8	0	16.29	0	0
105	0	77	0	0	0	0	1	0	1	0	0	1	0	0	2	0	0	0	0	0	5	1.91	0	3.89	1	0.8	0	14.76	0	1
106	1	67	0	0	1	0	0	0	1	1	0	1	1	1	1	0	0	1	0	1	9	4.14	0	1.42	0	1.3	0	12.09	0	0
107	0	60	0	0	0	0	1	1	0	1	0	3	1	1	3	0	0	0	0	0	20	2.71	0	1.76	0	0.6	0	17.39	1	1
108	0	64	0	0	0	0	0	0	1	0	0	1	0	0	3	1	0	0	0	0	6	1.33	0	1.07	0	1.1	0	16.17	0	0
109	0	51	0	0	0	0	0	1	1	0	0	5	0	0	3	0	0	1	0	1	9	2.19	0	2.32	0	0.8	0	11.87	0	0
110	0	56	0	0	0	0	1	1	1	1	0	1	0	1	2	0	0	0	0	0	18	3.24	0	2.31	0	0.9	0	10.4	0	0
111	1	61	0	0	1	0	1	1	1	1	0	1	0	1	3	0	0	0	0	0	16	3.55	0	1.8	0	1.1	0	13.43	0	0
112	0	58	0	0	0	0	0	0	0	1	0	1	0	1	2	0	0	1	0	1	15	2.61	0	3.84	1	1.8	1	15.98	0	1
113	0	49	0	0	0	0	0	1	0	1	0	1	0	1	2	0	0	0	0	1	26	1.82	0	0.96	0	0.6	0	21.87	1	1
114	1	61	0	0	0	0	1	1	0	1	0	1	0	1	1	0	0	1	0	0	25	4.74	0	4.31	1	0.6	0	38.36	1	1
115	1	56	0	0	1	0	0	1	1	1	0	1	1	1	2	0	1	0	0	0	15	3.33	0	1.71	0	1	0	12.25	0	0
116	1	49	0	0	0	0	0	1	0	1	0	1	1	1	1	0	0	1	0	1	16	2.29	0	4.12	1	1.5	0	17.24	1	1
117	1	50	0	0	1	0	0	0	1	0	0	1	0	0	1	0	0	0	0	1	29	2.85	0	1.92	0	0.9	0	12.2	0	0
118	1	63	0	0	1	1	0	1	0	1	0	1	1	1	3	0	0	0	0	0	10	3.94	0	2.66	0	2.7	1	14.94	0	1
119	1	61	0	0	1	1	0	0	1	1	1	2	0	1	1	0	1	1	0	1	15	4.39	0	4.69	1	1.3	0	15.36	0	1
120	1	54	0	0	1	1	0	0	1	1	1	1	1	0	1	0	0	1	0	0	27	2.68	0	1.83	0	0.8	0	16.66	1	1
121	1	65	1	0	1	0	1	1	0	0	0	7	0	1	2	1	0	0	0	1	30	6.55	1	1.88	0	0.7	0	11.93	0	1
122	0	64	0	0	0	0	0	0	1	0	0	2	1	0	1	1	1	0	0	0	27	1.94	0	1.06	0	1	0	21.56	1	1
123	0	59	0	0	1	0	0	0	0	0	0	1	1	0	3	0	0	0	0	0	9	1.16	0	0.9	0	0.4	0	15.35	0	0
124	1	59	0	0	0	0	1	1	1	1	0	1	0	0	1	0	0	0	0	0	17	5.35	1	1	0	1.1	0	32.37	1	1
125	0	54	0	0	0	0	0	1	0	1	0	1	0	1	3	0	0	0	0	0	7	1.56	0	2.61	0	0.7	0	13.84	0	0
126	0	68	0	0	0	1	0	1	1	1	0	30	0	1	2	0	1	0	0	1	20	3.39	0	2.24	0	1.2	0	17.84	1	1
127	0	81	0	1	0	0	0	0	1	0	1	9	0	0	1	0	1	0	1	0	16	2.44	0	1.56	0	0.7	0	14.22	0	0
128	0	50	0	0	0	0	0	1	1	0	0	1	0	0	2	0	0	0	0	0	8	2.37	0	1.82	0	0.9	0	9.54	0	0
129	0	63	0	0	1	0	0	0	1	1	0	1	0	1	1	0	0	0	0	0	19	2.1	0	0.99	0	0.5	0	18.95	1	1
130	1	56	0	0	1	1	0	0	1	1	1	5	0	1	1	0	1	1	0	0	15	2.36	0	2.1	0	1.1	0	15.77	0	0
131	0	58	0	0	1	1	0	1	0	1	0	1	0	1	1	0	1	1	0	1	20	2.61	0	2.24	0	0.7	0	16.18	0	0
132	0	61	0	0	0	0	0	0	1	0	0	1	0	1	1	0	0	1	0	0	12	5.93	1	1.57	0	0.5	0	19.26	1	1
133	1	58	0	0	1	0	0	0	1	1	0	1	1	1	1	0	0	0	0	0	22	3.64	0	2.99	0	1.2	0	11.64	0	0
134	0	60	0	0	0	0	1	0	1	0	0	1	0	0	1	0	0	1	0	0	16	1.29	0	2.62	0	0.5	0	9.75	0	0
135	0	60	0	0	0	0	0	1	1	0	0	2	0	1	2	0	0	1	0	1	15	3.2	0	1.84	0	0.6	0	14.13	0	0
136	0	49	0	0	0	0	0	0	0	0	0	1	0	0	2	0	0	0	0	0	8	1.21	0	1.36	0	0.4	0	11.07	0	0
137	1	69	0	0	1	1	0	1	1	0	0	1	1	1	3	0	1	0	0	1	12	1.44	0	12.46	1	2.6	1	56.3	1	1
138	0	77	0	0	0	0	1	1	1	0	0	1	0	1	3	0	0	0	0	1	17	2.86	0	2.84	0	1.9	1	11.85	0	1
139	0	58	0	0	0	0	1	1	0	1	0	1	1	1	3	0	0	0	0	0	11	0.82	0	1.93	0	0.5	0	15.24	0	0
140	0	61	0	0	0	0	0	1	0	1	0	1	0	1	3	0	0	0	0	0	10	2.08	0	1.19	0	0.6	0	14.19	0	0
141	1	50	0	0	1	0	1	1	0	0	0	1	0	1	3	0	0	0	0	0	25	1.95	0	1.24	0	1	0	14.98	0	0
142	0	60	0	0	0	0	1	1	1	1	1	1	0	1	2	0	0	0	0	0	17	3.92	0	1.77	0	0.4	0	13.52	0	0
143	0	47	0	0	0	0	1	0	1	0	0	1	0	0	1	0	0	0	0	0	30	1.17	0	0.58	0	0.6	0	12.82	0	0
144	0	52	0	0	0	0	0	1	1	0	0	1	0	1	1	0	1	0	0	0	10	0.77	0	0.83	0	0.5	0	14.76	0	0
145	0	60	0	0	0	0	1	1	1	0	0	1	0	1	2	0	1	1	0	1	15	1.96	0	2.31	0	0.5	0	10.65	0	0
146	1	58	0	0	0	0	0	0	1	1	0	4	1	1	2	0	0	0	0	1	12	7.75	1	2.05	0	3	1	11.87	0	1
147	0	47	0	0	0	0	1	1	0	1	0	2	0	1	2	0	0	0	0	0	25	1.66	0	1.25	0	0.7	0	11.61	0	0
148	1	72	0	0	1	1	0	0	1	1	0	2	0	0	1	0	0	0	0	1	13	6.58	1	4.02	1	2	1	11.18	0	1
149	1	65	0	0	1	0	0	0	1	1	0	2	1	1	3	0	0	0	0	0	8	7.25	1	1.93	0	0.8	0	15.21	0	1
150	0	38	0	0	0	0	0	0	0	1	0	1	1	1	3	0	0	1	0	1	8	1.44	0	1.38	0	0.7	0	10.87	0	0
151	1	47	0	0	1	0	1	0	1	0	0	2	0	1	1	0	0	1	0	1	16	5.37	1	2.59	0	0.7	0	8.04	0	1
152	1	62	0	0	1	0	0	0	0	1	0	1	1	0	1	1	0	1	0	0	22	2.68	0	1.55	0	0.7	0	10.14	0	0
153	1	52	0	0	0	0	1	0	1	1	0	1	0	1	2	0	0	0	0	1	21	2.61	0	2.41	0	1	0	10.8	0	0
154	0	61	0	0	1	0	0	1	1	0	0	1	0	1	3	0	0	0	0	0	9	1.96	0	2.09	0	1.1	0	12.61	0	0
155	0	56	0	0	0	0	0	0	1	0	0	1	0	0	1	1	0	0	0	0	14	1.87	0	1.13	0	1	0	13.9	0	0
156	0	80	0	0	0	1	1	1	1	0	1	1	0	1	2	0	0	0	0	0	19	0.88	0	2.26	0	0.7	0	10.44	0	0
157	1	78	0	0	1	1	0	0	1	1	0	1	0	1	3	0	0	0	0	1	23	6.14	1	1.84	0	0.6	0	22.99	1	1
158	1	78	0	0	1	1	0	0	1	1	0	1	0	0	1	1	1	0	0	0	14	6.14	1	1.84	0	0.6	0	22.99	1	1
159	1	65	0	0	0	0	0	1	1	1	0	1	0	1	2	0	0	0	0	0	14	1.5	0	0.73	0	0.3	0	13.72	0	0
160	1	53	0	0	0	0	0	0	0	0	0	2	0	0	3	0	0	0	0	0	6	1.54	0	1.34	0	1.1	0	14.69	0	0
161	0	60	0	0	1	0	0	0	1	0	0	1	0	0	1	1	1	0	0	0	12	1.42	0	2	0	0.3	0	12.5	0	0
162	0	42	0	0	0	0	0	1	0	0	0	1	0	1	3	0	0	0	0	0	10	1.29	0	1.15	0	0.4	0	9.62	0	0
163	0	68	0	0	0	0	0	1	1	1	1	1	0	1	1	0	0	1	1	1	19	82.53	1	5.38	1	0.1	0	13.56	0	1
164	0	69	0	0	0	0	1	1	1	1	1	2	0	1	1	0	0	0	0	1	20	3.05	0	1.04	0	0.7	0	17.62	1	1
165	1	65	0	0	1	1	1	1	0	0	0	1	0	1	3	0	0	0	0	0	13	2.08	0	2.14	0	1.2	0	16.41	1	1
166	1	64	0	0	1	1	1	1	0	0	0	5	0	1	2	0	0	1	0	1	15	2.31	0	2.26	0	0.6	0	21.04	0	0
167	0	60	1	0	0	1	0	1	0	1	0	1	1	1	3	0	0	1	0	1	20	2.68	0	2.67	0	0.4	0	27.77	1	1
168	0	51	0	0	0	0	0	1	0	1	0	1	0	1	2	0	0	0	0	0	16	1.15	0	1.96	0	0.3	0	18.56	1	1
169	1	56	0	0	0	0	0	0	1	0	0	2	1	0	1	0	0	0	0	0	6	1.72	0	1.23	0	1.2	0	9.62	0	0
170	1	62	0	0	1	1	0	0	0	0	0	1	0	0	3	1	0	0	0	0	6	3.52	0	2.02	0	0.6	0	9.51	0	0
171	1	62	0	0	1	1	0	0	0	1	0	1	1	0	1	0	0	1	0	0	18	6.72	1	3.77	1	1.4	0	15.6	0	1
172	0	61	0	0	0	0	0	1	1	0	0	1	0	0	1	0	1	0	0	0	8	1.41	0	1.49	0	0.3	0	14.49	0	0
173	0	56	0	0	0	0	0	0	1	1	0	1	0	1	3	0	0	0	0	0	5	2.66	0	1.68	0	0.4	0	10.12	0	0
174	0	56	0	0	0	0	0	1	0	1	0	1	0	0	2	0	0	0	0	1	14	2.41	0	1.12	0	0.3	0	18.3	1	1
175	0	76	0	0	0	1	0	0	0	1	0	1	1	1	1	0	0	1	0	1	18	0.86	0	2.2	0	0.4	0	12.29	0	0
176	0	60	0	0	0	0	0	0	0	1	0	3	1	1	1	0	0	0	0	0	7	4.81	0	1.1	0	0.6	0	21.27	1	1
177	0	60	0	0	0	0	1	1	0	1	0	1	1	1	3	0	0	0	0	0	14	4.81	0	1.1	0	0.6	0	21.27	1	1
178	1	54	0	0	1	0	0	0	1	1	0	1	1	0	3	0	0	0	0	0	7	2.21	0	2.5	0	1	0	13.89	0	0
179	1	65	0	0	1	1	0	0	1	1	0	1	0	0	1	0	0	1	0	1	28	1.01	0	1.35	0	0.4	0	9.66	0	0
180	1	67	0	0	1	0	0	0	0	1	0	1	0	1	1	0	1	1	0	0	27	4.96	0	3.82	1	0.7	0	14.62	0	1
181	0	54	0	0	0	0	1	1	0	0	0	1	0	0	1	0	0	0	0	0	20	0.94	0	1.14	0	0.6	0	11.45	0	0
182	0	62	0	0	0	0	0	1	1	0	0	1	0	1	1	0	1	1	0	1	16	5.34	1	1.28	0	0.5	0	13.67	0	1
183	1	67	0	0	0	0	0	1	0	1	0	1	1	0	2	0	0	0	0	0	11	1.4	0	2.75	0	0.9	0	10.42	0	0
184	1	56	0	0	0	1	0	0	0	1	0	1	1	0	1	0	0	0	0	0	16	3.15	0	0.9	0	0.6	0	15.25	0	0
185	0	63	0	0	0	0	0	0	1	1	0	1	0	1	3	0	0	0	0	0	8	0.77	0	2.07	0	0.9	0	14.66	0	0
186	1	73	0	1	1	1	1	1	0	1	1	2	1	1	2	0	0	1	0	1	15	1.57	0	4.15	1	1	0	9.94	0	1
187	0	55	0	0	0	0	0	1	0	1	0	1	1	1	3	0	0	0	0	0	7	0.94	0	0.94	0	0.5	0	13.33	0	0
188	0	54	0	0	0	0	1	0	0	1	0	1	0	1	1	0	0	0	0	1	30	2.08	0	1.49	0	0.3	0	15.63	0	0
189	0	52	0	0	0	0	0	0	1	0	0	1	0	0	1	1	1	0	0	0	14	1.33	0	1	0	0.6	0	14.1	0	0
190	0	55	0	0	0	0	0	1	0	1	0	1	0	1	3	0	0	0	0	1	12	2.07	0	2.15	0	0.5	0	15.2	0	0
191	0	59	0	0	0	0	1	1	1	1	1	1	0	1	1	0	0	1	0	1	26	1.64	0	1.65	0	0.6	0	23.39	1	1
192	0	40	0	0	0	0	0	1	0	1	0	1	0	1	3	0	0	0	0	0	9	0.81	0	0.91	0	0.5	0	10.57	0	0
193	0	60	0	0	0	0	1	1	1	1	0	1	0	1	3	0	0	0	0	0	30	3.68	0	2.81	0	0.9	0	13.42	0	0
194	1	69	0	0	0	0	0	0	0	0	0	1	0	1	1	0	1	1	0	0	22	5.74	1	2.45	0	0.5	0	11.33	0	1
195	1	77	0	0	0	0	1	1	1	0	0	1	1	1	1	0	0	1	0	1	12	2.38	0	2.19	0	1.2	0	14.82	0	0
196	0	61	0	0	0	0	0	1	1	0	1	1	0	1	2	0	0	0	0	1	25	2.96	0	1.48	0	0.3	0	11.86	0	0
197	0	60	0	0	0	0	0	0	0	0	0	1	0	0	3	0	0	0	0	0	12	1.99	0	1.13	0	1	0	11.51	0	0
198	1	64	0	0	1	0	0	1	0	1	0	1	0	1	3	0	0	0	0	0	10	6.21	1	1.88	0	0.5	0	12.7	0	1
199	1	67	0	0	0	0	0	1	0	1	0	1	0	1	3	0	0	0	0	0	20	2.21	0	2.37	0	0.6	0	13.07	0	0
200	1	58	0	0	1	0	0	0	1	0	0	1	0	0	1	1	0	1	0	0	13	2.45	0	1.68	0	1	0	11.3	0	0

## Sheet: Sheet2
NOTE
Gender	male=1	female=0
Age at diagnosis	years
Family history of lung cancer	Y = 1	N = 0
History of cancer other than lung	Y = 1	N = 0
Active or former smoker	Y = 1	N = 0
Emphysema or COPD	Y = 1	N = 0
vacuole or air bronchogram	Y = 1	N = 0
intra-nodular vascularity	Y = 1	N = 0
Nodule location,Right or Left	Y = 1	N = 0
Nodule location, Upper or non-upper	Y = 1	N = 0
lymphadenopathy	Y = 1	N = 0
nudules count	number
Multiple nodules	Y = 1	N = 0
Pathological results	cancer=1	benign=0
Nodule type	1=Solid	2=Part-solid	3=Non-solid
Margin,Smooth	Y = 1	N = 0
Lobulation	Y = 1	N = 0
Spiculated	Y = 1	N = 0
Calcification	Y = 1	N = 0
Pleural indentation	Y = 1	N = 0
Nodule diameter (mm)	number
CEA (ng/ml)	number
CEA Elevated	Y = 1	N = 0
CYFRA21-1 (ng/ml)	number
CYFRA21-1 Elevated	Y = 1	N = 0
SCC (μg/L)	number
SCC Elevated	Y = 1	N = 0
NSE (ng/ml)	number
NSE Elevated	Y = 1	N = 0
Elevated of tumor markers	one or more = 1	N = 0
CEA > 5.0 ng/mL, CYFRA 21–1 >3.3 ng/mL, SCCA >1.5 μg/L, and NSE > 16 ng/mL were set as elevated tumor markers.
